# Supplementary material for: Control of renal central carbon metabolism by heme oxygenase-1
Source: iScience. 2025 Dec 6;29(1):114370. doi: 10.1016/j.isci.2025.114370 (PMC12803938; doi:10.1016/j.isci.2025.114370)
Supplement: Table S1. Dseq2 file Transcriptomics [file mmc2.xlsx]

## Sheet: norm_counts_SebJoel
Column1	Column2	Column3	Column33	Column4	Column5	Column6	Column7	Column8	Column9	Column10	Column11	Column12	Column13	Column14	Column15	Column16	Column17	Column18	Column19	Column20	Column21	Column22	Column23	Column24	Column25	Column26	Column27	Column28	Column29	Column30	Column31	Column32	Column34	Column35
ID	Mouse_Kidney_No_01.count.txt	Mouse_Kidney_No_02.count.txt	Mouse_Kidney_No_36.count.txt	Mouse_Kidney_No_03.count.txt	Mouse_Kidney_No_05.count.txt	Mouse_Kidney_No_06.count.txt	Mouse_Kidney_No_07.count.txt	Mouse_Kidney_No_08.count.txt	Mouse_Kidney_No_09.count.txt	Mouse_Kidney_No_10.count.txt	Mouse_Kidney_No_11.count.txt	Mouse_Kidney_No_12.count.txt	Mouse_Kidney_No_13.count.txt	Mouse_Kidney_No_14.count.txt	Mouse_Kidney_No_15.count.txt	Mouse_Kidney_No_16.count.txt	Mouse_Kidney_No_17.count.txt	Mouse_Kidney_No_18.count.txt	Mouse_Kidney_No_19.count.txt	Mouse_Kidney_No_20.count.txt	Mouse_Kidney_No_21.count.txt	Mouse_Kidney_No_22.count.txt	Mouse_Kidney_No_23.count.txt	Mouse_Kidney_No_24.count.txt	Mouse_Kidney_No_25.count.txt	Mouse_Kidney_No_26.count.txt	Mouse_Kidney_No_27.count.txt	Mouse_Kidney_No_28.count.txt	Mouse_Kidney_No_30.count.txt	Mouse_Kidney_No_31.count.txt	Mouse_Kidney_No_32.count.txt	Mouse_Kidney_No_34.count.txt
ENSMUSG00000000001	2989.441845	5325.600871	5439.438519	4772.763477	4883.210875	4645.98882	4195.775334	4607.303297	5219.392653	4708.840095	5132.026624	4626.140445	5852.413518	5529.115116	5549.058594	5600.656101	4867.201076	4307.00918	6897.465641	6643.183366	6592.397832	6504.550459	5692.523294	6054.548677	9236.460581	6449.785973	7398.662389	5615.579481	7120.55617	8489.428578	6024.988691	6776.521272
ENSMUSG00000000028	86.8429791	113.8027983	97.82836971	100.7890624	57.7099553	69.03277337	68.09412985	85.27531222	75.18818737	83.46405311	87.38426743	72.70757195	109.6494916	88.27913655	126.9887438	123.861587	66.68526509	76.37895336	104.7853042	74.8126294	97.10569639	121.1619037	78.54181645	72.31544961	129.5736766	113.7694343	68.3980063	84.88666657	85.2761218	111.2970257	40.38833113	90.98656699
ENSMUSG00000000031	0	1.850452005	0	0	0.790547333	3.326880644	14.29136059	3.248583323	2.855247622	0	3.084150615	0.969434293	4.099046414	1.014702719	0	5.761004046	4.116374388	5.346526735	1.080260868	1.781253081	1.348690228	2.633954427	3.516797751	6.234090483	0	0.85540928	3.336488112	1.632435896	5.016242459	0	0	0
ENSMUSG00000000037	15.32523161	15.72884204	15.39891005	7.135508842	15.02039932	15.80268306	15.13202885	8.121458307	9.517492073	7.337499174	7.196351436	11.63321151	11.27237764	5.073513595	12.81537782	4.800836705	4.939649266	15.27579067	2.160521736	3.562506162	4.046070683	2.633954427	10.55039325	9.974544773	3.060795509	2.566227841	4.17061014	5.713525635	15.04872738	7.71365525	0	6.593229492
ENSMUSG00000000049	1157.565827	783.6664241	753.6407741	406.724004	120.1631946	291.1020564	73.13813947	12.99433329	194.1568383	43.10780765	39.06590779	373.2322027	1456.186239	1674.259486	1231.441305	1678.372512	204.9954445	37.42568715	4180.609558	3422.677795	3017.020039	1622.515927	60.95782769	154.605444	5225.798199	4610.65602	183.5068462	165.6922434	36.36775782	174.1082185	1544.25972	46.15260644
ENSMUSG00000000056	1017.595379	2101.188252	2207.479046	1900.721168	1808.772298	1671.757524	1616.605083	2183.860139	2775.300688	3027.635597	2291.523907	2267.506811	1919.378483	2309.463388	2001.529008	2154.615513	1714.058295	1367.947055	820.9982595	891.517167	640.6278581	750.6770118	446.6333144	477.531331	691.7397851	1145.393026	981.7616271	1545.100575	570.5975797	1252.918003	811.3302989	512.9532545
ENSMUSG00000000058	1208.649933	1389.689456	1328.835355	1272.79639	2066.490728	1749.107499	1684.699213	2158.683618	2115.738488	1734.401367	1747.685349	2044.536923	1826.125178	1555.539268	1415.516732	1685.093684	2385.850595	2244.777439	2187.528257	2573.910702	1723.626111	1156.305994	1868.591872	2047.275315	2219.076744	2332.701107	2326.366336	2200.523587	2183.31953	1876.622127	1952.894599	2141.480939
ENSMUSG00000000078	1862.526481	1415.595784	1666.705558	1647.410604	1930.516587	1784.871466	1981.455112	2105.081993	4440.861801	3200.066827	5335.580564	3887.431514	5488.623149	5167.880948	5170.422432	4724.023318	3712.969698	2375.38545	11035.94503	7802.779121	44638.94915	57154.17712	35049.57866	38090.29285	24294.55422	4442.995801	17751.785	4227.192752	45334.29122	40950.69377	37580.15423	46433.47802
ENSMUSG00000000085	984.9015512	1049.206287	1151.294981	1068.542449	1073.563278	988.9152715	1025.615289	1014.370143	1042.165382	1184.088929	1295.343258	1117.757739	876.1711711	845.2473649	1024.065191	1037.940896	1253.024364	982.9971298	1326.560346	1376.018005	988.5899368	1327.513031	1263.702659	1147.072649	1216.156082	1236.06641	1412.168594	1170.456537	1276.633706	1184.597056	1257.977726	1196.01183
ENSMUSG00000000088	19864.56521	12683.92327	10008.38571	13322.88695	12420.28915	11762.18652	11222.08073	13063.36569	13465.34778	11927.10491	15646.92412	15945.25525	13015.49713	13074.44453	15667.3819	14208.55631	10375.73328	13200.57451	13869.46928	9754.141871	19355.05346	18982.90956	19823.01666	23067.38161	9471.12157	9118.662927	7383.648193	7220.263966	23654.09131	14646.02742	13901.90115	24615.16299
ENSMUSG00000000093	3370.529271	3360.420841	3275.438749	2574.134815	3547.97643	3519.008001	3309.710978	3644.098342	3120.785651	2903.815298	2768.539202	3113.822948	3153.191454	2672.726962	2560.745495	2581.88998	3382.836472	3478.297536	3713.936863	3302.443212	3393.304613	3356.974918	4040.800616	4145.670171	3017.944372	4234.275937	2866.877411	3529.326406	3221.681719	2957.635813	3472.208585	3264.967244
ENSMUSG00000000094	1.021682107	0	6.340727666	1.783877211	3.162189331	0	2.522004809	0.812145831	0	0	1.028050205	0.969434293	1.024761604	2.029405438	4.660137388	0.960167341	0.823274878	0.763789534	0	0	1.348690228	0	4.689063668	0	0	1.71081856	0	3.264871791	0	11.0195075	0	2.637291797
ENSMUSG00000000120	49.04074114	78.64421022	77.90036847	63.32764098	255.3467885	299.419258	228.6617694	190.8542702	92.31967311	68.78905476	88.41231764	55.25775468	151.6647173	87.26443383	65.24192343	48.00836705	82.32748776	436.8876132	24.84599996	35.62506162	22.92773387	27.65652149	48.0629026	49.87272387	21.42556856	133.4438477	45.04258952	48.97307687	15.04872738	178.5160215	32.07308649	18.46104258
ENSMUSG00000000126	64.36597274	86.04601824	89.67600557	75.81478145	122.5348366	69.03277337	81.54482216	92.5846247	42.82871433	44.02499505	44.20615882	55.25775468	55.33712659	83.20562296	68.73702647	72.97271792	194.2928711	132.1355893	439.6661732	333.9849527	346.6133885	277.8821921	106.6761985	98.49862964	580.5308816	153.9736704	280.2650014	233.4383331	89.03830364	144.3555482	109.2860725	80.4373998
ENSMUSG00000000127	310.5913605	440.4075772	427.5462084	351.4238105	392.9020244	323.5391426	358.9653512	448.3044985	331.2087241	397.1421428	297.1065093	271.4416019	342.2703756	349.0577353	311.0641706	322.6162266	416.5770881	432.304876	389.9741733	409.6882086	226.5799582	150.1354024	153.5668351	138.3968087	431.5721668	518.3780238	465.4400917	472.5901918	240.779638	239.1233127	306.4761598	280.8715764
ENSMUSG00000000131	1626.517914	2449.998455	2515.457247	2040.755529	1944.746439	2196.572945	2121.006044	2062.038264	2059.585285	2322.318489	2003.66985	1828.353076	2109.984142	2338.889767	2203.07995	2130.61133	2237.661117	1807.126037	3543.255646	3355.880805	2928.006484	3191.035789	2371.49395	2483.661649	6480.724358	2491.807233	3690.155852	2649.443459	3675.651662	4529.017582	2983.984935	3634.188096
ENSMUSG00000000134	1243.387124	1403.567846	1398.58336	1301.338425	1441.958335	1444.69792	1388.783982	1383.896495	1284.86143	1484.009208	1369.362873	1268.989489	1254.308203	1288.672453	1283.86785	1374.959632	1753.575489	1235.047676	2824.882169	2249.722641	2029.778793	2091.359815	2114.767714	2221.829848	2795.526565	2290.786052	3120.450507	1997.285318	2505.613108	2143.294209	2403.105702	2531.800125
ENSMUSG00000000142	50.06242324	38.85949211	113.2272798	96.32936937	299.6174391	60.71557176	89.95150486	185.1692494	60.91194927	126.5718608	58.59886169	99.85173214	70.70855065	50.73513595	32.62096171	48.00836705	210.7583687	155.8130649	27.00652169	94.40641329	32.36856546	3.950931641	31.65117976	29.92363432	34.68901577	59.02324033	57.55441994	93.865064	25.08121229	29.75267025	22.56994975	19.77968848
ENSMUSG00000000148	761.1531697	849.3574703	772.6629571	755.4719987	822.1692261	839.2056425	840.6682697	800.775789	557.7250355	766.7686637	533.5580564	549.6692439	464.2170064	502.2778459	443.8780862	609.7062616	914.658389	750.8051116	984.1176506	941.3922533	268.3893553	310.8066224	205.1465355	188.2695326	979.4545629	1161.645803	944.2261358	897.8397426	327.3098204	361.439846	337.3613542	282.1902223
ENSMUSG00000000149	6688.952755	8449.163855	7694.020114	7339.762783	6980.532949	7426.429318	6160.41708	6269.765813	5043.319049	3842.098005	4478.186693	4084.226675	7728.752014	6338.847885	6335.456779	5422.064975	4606.22294	5542.820646	4269.19095	3687.193878	4398.078832	3903.520462	3925.918556	3996.052	4421.829245	4474.645945	3436.582756	4218.214354	2775.23614	4412.210803	3125.344094	3036.841504
ENSMUSG00000000154	36583.37121	25890.59923	22549.43922	25746.69978	20778.7461	22264.31699	20524.91581	17605.69732	19388.0831	20382.65552	20265.95369	20690.63611	23138.09225	26612.60821	29673.42482	26349.87234	10175.67749	15360.57131	16863.95241	10473.76812	30588.29436	31197.87322	28649.00675	28315.23898	12915.53678	10825.20444	6811.440481	7383.507556	22846.47628	13396.41527	24894.65457	25804.58159
ENSMUSG00000000157	0	0.925226003	0	0	0	0.831720161	0	0.812145831	6.662244451	2.75156219	0	6.786040049	0	4.058810876	1.165034347	2.880502023	6.586199021	0.763789534	4.321043471	0.89062654	5.39476091	11.85279492	3.516797751	1.246818097	17.34450788	0	10.84358637	3.264871791	11.28654553	18.73316275	24.94573393	7.91187539
ENSMUSG00000000159	2640.026565	2601.735519	2690.280167	2450.155349	2288.634529	2272.25948	1983.136448	1824.891682	2807.660161	2236.102873	2774.707504	2852.075689	3084.532427	3083.681563	3675.683365	2922.749386	2126.519009	1947.663311	3690.171124	2870.48934	5305.747355	5699.877381	4071.27953	4092.056993	4571.808225	2656.901224	2784.29933	2545.783779	6425.806589	5961.553557	5053.29296	6936.077425
ENSMUSG00000000167	148.1439055	131.3820924	104.1690974	107.0326326	101.9806059	100.6381395	110.1275433	95.02106219	74.23643817	88.04999009	92.52451846	81.43248058	79.93140508	90.30854199	139.8041216	127.7022564	84.79731239	113.040851	60.4946086	48.98445973	98.45438661	68.48281511	66.81915728	43.63863338	40.81060679	73.5651981	43.37434546	78.35692299	47.65430336	47.38388225	62.95828088	38.24073105
ENSMUSG00000000168	5856.281838	8315.931311	8477.55289	8187.104458	6853.254828	6697.010737	6329.391403	9763.617176	8829.377396	7772.246	8680.855932	8853.843395	9968.88088	9631.558209	9893.471674	11075.53028	5975.329062	6256.20007	8350.416508	7153.512373	10518.43509	10359.34276	7372.380353	10144.11203	6596.014322	6039.189518	5484.352335	5649.044417	8419.762967	6654.680579	8647.85443	8409.004894
ENSMUSG00000000171	15049.37744	13626.72857	12012.96147	13589.57659	12665.35882	12409.2648	11417.11577	13588.82404	13955.49863	10808.13628	13983.53889	14603.55818	15440.08308	15165.74684	16632.03034	14523.4912	9303.829392	11148.27203	11746.75668	8677.374384	17268.62967	17513.16299	15028.44906	18153.67149	8702.861898	9920.181423	6744.710719	7799.778709	16238.8309	12875.19256	15300.05015	17160.85772
ENSMUSG00000000182	0	0	0	0	0	0	0	0	0.951749207	0	0	0.969434293	0	0	0	0	0	1.527579067	0	0	0	0	1.172265917	3.74045429	1.02026517	0	0.834122028	0	5.016242459	19.8351135	1.187892092	0
ENSMUSG00000000184	1111.590132	902.0953525	885.8902368	973.996957	1120.996118	791.7975933	1028.977962	1275.8811	685.2594292	906.181148	710.3826917	672.7873991	719.3826457	565.1894145	502.1298035	728.7670119	1145.99863	1637.56476	515.2844339	1006.407991	358.7516005	210.7163542	398.5704118	416.4372443	513.1933804	902.4567906	994.2734575	945.9966015	346.1207296	360.3378952	377.7496853	298.013973
ENSMUSG00000000194	2637.9832	2825.640212	2639.554346	2894.340774	2827.78781	2640.711511	2353.871155	2682.517679	2594.468339	2848.784054	2553.676709	2504.048778	2093.587956	2523.565662	2466.377712	2939.072231	2873.229323	2518.214092	3242.943125	3300.661959	2828.203407	3096.213429	2244.889231	2001.143045	3547.461995	2937.475468	2938.611905	2771.059933	2762.695534	2564.239395	3039.815864	3019.699107
ENSMUSG00000000197	13.28186739	3.70090401	20.83381948	8.919386053	13.43930466	9.980641932	15.97269712	15.43077078	8.565742865	5.503124381	5.140251025	6.786040049	4.099046414	9.132324471	4.660137388	5.761004046	2.469824633	10.69305347	0	2.671879621	1.348690228	0	1.172265917	2.493636193	3.060795509	2.566227841	3.336488112	5.713525635	1.254060615	0	2.375784184	1.318645898
ENSMUSG00000000202	3.065046321	0	0	0	1.581094666	6.653761288	2.522004809	0.812145831	3.806996829	0.917187397	9.252451846	3.877737171	2.049523207	5.073513595	2.330068694	3.840669364	9.056023654	0	12.96313041	21.37503697	6.743451138	15.80372656	24.61758426	16.20863526	46.93219781	15.39736704	52.54968777	17.1405769	22.57309106	13.223409	15.4425972	17.14239668
ENSMUSG00000000204	11.23850318	10.17748603	5.434909428	5.351631632	6.324378663	12.47580242	11.76935578	14.61862495	43.78046353	42.19062025	42.15005841	45.56341175	28.6933249	33.48518973	27.96082433	27.84485289	75.74128874	34.37052901	39.96965211	93.51578675	48.55284819	40.82629363	46.89063668	64.83454103	116.3102293	51.32455681	145.9713549	72.64339736	90.29236426	177.4140707	266.0878286	94.94250468
ENSMUSG00000000214	0	0	0	0	0	0	18.49470193	0	0	0	0	0	0	0	0	0	0	0	0	1.781253081	0	0	0	0	0	0	0	0	0	0	0	0
ENSMUSG00000000215	2.043364214	0	0	0.891938605	0	0	1.681336539	0.812145831	3.806996829	1.834374794	10.28050205	4.847171463	6.148569621	0	0	0	1.646549755	9.165474404	0	0	0	1.316977214	3.516797751	3.74045429	0	0	0	2.448653843	3.762181844	27.54876875	0	3.955937695
ENSMUSG00000000216	1953.456189	2351.924498	1718.337198	1913.208308	2006.409131	2552.549174	1991.543131	2114.015597	2865.716863	2712.123132	2548.536458	2986.827056	1724.673779	2084.199385	1968.908046	2260.233921	2289.527435	1698.667923	1651.718867	1542.565168	1486.256631	1750.262717	2375.010748	2442.516651	1598.755521	1262.584098	1619.030857	1749.155062	1902.409952	1919.598206	1875.681613	1908.080615
ENSMUSG00000000223	5.108410535	0	2.717454714	4.459693026	7.114925995	3.326880644	3.362673079	5.685020815	1.903498415	0.917187397	1.028050205	2.908302878	1.024761604	2.029405438	2.330068694	2.880502023	5.762924143	12.22063254	4.321043471	8.906265405	2.697380455	1.316977214	3.516797751	2.493636193	2.040530339	0	4.17061014	2.448653843	5.016242459	4.407803	1.187892092	1.318645898
ENSMUSG00000000244	28.607099	24.05587607	28.08036538	22.29846513	21.34477799	28.27848548	27.7420529	31.6736874	7.613993658	14.67499835	9.252451846	2.908302878	22.54475528	21.3087571	12.81537782	8.64150607	23.05169657	50.41010922	16.20391302	22.26566351	8.092141366	6.584886069	3.516797751	7.48090858	13.26344721	14.54195776	20.01892867	24.48653843	3.762181844	7.71365525	13.06681301	9.230521289
ENSMUSG00000000247	1.021682107	1.850452005	2.717454714	0	1.581094666	3.326880644	5.044009618	1.624291661	0	0.917187397	2.05610041	0	20.49523207	16.2352435	4.660137388	7.681338729	3.29309951	3.818947668	6.481565207	5.343759243	13.48690228	14.48674935	4.689063668	4.987272387	0	1.71081856	0	3.264871791	0	15.4273105	32.07308649	0
ENSMUSG00000000253	6904.527679	5515.272201	4294.484267	3833.552126	4668.972548	4285.85399	3772.078526	3060.977636	3525.279064	2955.177792	4263.3242	3921.361714	4545.842473	4493.10364	5452.360744	4640.488759	2052.42427	3906.019675	3353.129734	2940.848837	3476.923407	3727.045515	3849.721272	3224.271598	2505.771257	4728.702501	2341.380533	2691.070574	1928.745225	2663.414963	3608.816176	2026.758746
ENSMUSG00000000266	685.5486938	1291.6155	1683.916105	1099.7603	1087.002583	1102.029213	1040.747318	1329.482725	1467.597278	1430.812339	1440.298337	1333.941587	1620.148095	1813.273759	1594.932021	1579.475276	1008.511725	905.0905974	1136.434433	1263.799061	1372.966652	1565.885907	976.497509	1048.574019	1349.81082	1176.18776	1249.514798	1176.986281	1161.260129	1442.453532	1564.453885	1056.235365
ENSMUSG00000000275	3400.158052	5353.357651	4616.049741	3679.246747	3570.111755	4177.730369	3396.29981	4089.154257	3192.166841	3179.888705	3567.334212	2727.9881	4075.476897	4005.031632	3890.049684	3941.486935	3374.603723	2804.635167	5055.620861	5829.150708	6247.133134	5428.580075	4133.409624	3648.189751	8278.431587	4358.310283	5384.257691	5360.919481	4597.386213	7591.338716	5764.840323	4532.185953
ENSMUSG00000000276	296.287811	401.5480851	500.9174856	394.2368635	418.1995391	407.5428789	356.4433464	430.4372903	431.1423909	402.6452672	357.7614714	443.0314717	508.2817554	556.05709	433.3927771	401.3499486	284.8531077	394.1153994	278.7073039	353.5787366	486.8771722	430.6515489	444.2887826	381.5263376	458.0990612	350.7178049	394.5397193	435.0441662	298.4664263	716.2679875	369.4344406	329.6614746
ENSMUSG00000000278	8204.10732	8661.04061	9902.404978	7987.31021	7416.915077	7677.608806	6675.74673	7521.282538	7919.505154	7161.399194	8532.816702	8333.25718	10260.93794	10033.38049	11078.3116	9696.729978	8157.007487	6944.37444	7837.292596	6317.214052	8685.565066	9631.054364	8046.433255	9197.777099	5216.615813	6419.846648	5722.911235	6404.862237	8817.300182	7168.189628	8429.282285	8809.873247
ENSMUSG00000000282	780.5651298	1379.51197	1238.253531	1205.900994	1363.694149	1530.365096	1276.975102	1232.025225	1933.954389	2065.506018	1853.57452	1813.811562	2461.477372	2408.904255	2180.944297	2130.61133	1773.334086	1299.969786	2071.940344	1944.237738	3017.020039	3101.481338	3324.546141	3340.225681	2288.454776	1280.547692	2249.62711	1598.97096	2651.084139	3073.340642	2409.045163	2568.72221
ENSMUSG00000000290	247.2470699	279.4182528	299.8258368	273.8251518	224.5154425	265.3187314	224.458428	319.9854573	290.2835082	314.5952771	211.7783422	222.000453	397.6075022	364.2782761	255.142522	262.1256841	312.0211786	407.863611	150.1562606	327.7505669	156.4480664	121.1619037	185.2180149	153.3586259	468.3017129	474.7521505	545.5158064	470.9577559	146.7250919	467.227118	464.465808	181.973134
ENSMUSG00000000295	453.6268555	256.2876027	247.288379	311.2865732	366.8139624	344.3321467	374.9380483	311.0518531	393.0724226	252.2265341	383.4627265	460.481289	306.4037195	283.1020586	357.6655445	277.4883616	340.8357993	384.9499249	310.0348691	258.2816967	543.5221617	472.7948197	703.3595503	690.7372255	328.5253846	301.1040666	305.2886623	342.8115381	827.6800057	503.5914927	376.5617932	966.5674435
ENSMUSG00000000296	889.8851152	672.6393038	872.3029632	783.1220954	782.6418595	599.6702361	593.5117984	746.3620184	823.2630643	638.3624282	837.8609171	923.8708809	875.1464095	862.4973111	794.5534246	826.7040807	639.6845799	846.2788033	647.0762598	568.2197328	1134.248481	1002.21966	1186.333108	1120.889469	592.7740636	550.0281672	443.7529189	452.1847431	956.848249	656.762647	931.3074002	1089.201512
ENSMUSG00000000301	105.233257	71.24240219	69.74800433	68.67927261	97.23732194	76.51825481	89.11083659	69.03239561	94.22317152	49.52811943	90.46841805	128.9347609	75.83235866	70.01448761	79.22233559	82.57439133	71.62491435	97.7650603	93.9826955	81.04701518	90.36224525	71.11676954	106.6761985	108.4731744	90.8036001	82.1192909	75.90510456	55.50282045	42.6380609	63.9131435	60.5824967	64.61364902
ENSMUSG00000000303	6607.218186	9217.101437	9718.523876	8920.277991	10639.97655	8693.970843	7995.595913	9861.886822	8642.834551	8036.395971	8809.362207	8384.637197	8424.565143	7277.447901	8316.015168	8401.464234	12563.17463	10538.0042	16453.45328	16717.06016	14212.49762	15702.31932	16240.57202	15687.46529	22173.42293	10827.77067	20357.58222	11715.17621	24259.80259	20780.58724	15336.8748	22703.12643
ENSMUSG00000000305	100.1248465	107.3262163	121.3796439	90.08579913	152.5756352	158.8585508	133.6662549	95.83320802	145.6176287	130.2406103	117.1977234	130.8736295	97.35235234	125.8231372	101.3579882	87.37522804	73.27146411	77.90653243	103.7050433	79.2657621	107.8952182	104.0411999	118.3988576	97.25181154	82.64147875	78.69765378	117.611206	100.3948076	73.98957626	63.9131435	133.0439143	96.26115058
ENSMUSG00000000308	3219.320319	2478.680461	1729.207016	2636.570517	3133.729627	3149.72425	2733.012545	2468.111179	2341.30305	2325.070051	2338.814217	2702.782808	1814.8528	1838.641327	2205.410019	2092.204636	2310.932581	2803.871378	1724.096345	1539.893289	1743.856464	1644.90454	2734.896385	3191.854327	1158.000968	1666.337278	1573.154145	1470.008524	2697.484382	2065.055705	1938.639894	2858.824308
ENSMUSG00000000317	530.2530136	363.613819	401.2774795	368.370644	375.5099831	392.571916	518.6923224	467.7959985	609.1194927	449.4218244	373.1822244	409.1012715	254.1408777	354.1312489	214.3663198	254.4443454	406.6977895	449.1082458	155.557565	251.1566844	59.34237001	90.87142775	72.68048686	52.36636006	385.6602341	287.4175182	402.0468175	273.4330125	109.1032735	431.964694	312.4156202	108.1289637
ENSMUSG00000000318	100.1248465	68.46672419	50.72582133	50.8405005	29.25025131	17.46612338	58.84677888	51.16518733	35.21472067	41.27343286	28.78540574	63.98266331	46.11427216	70.01448761	40.77620214	73.93288526	44.45684339	83.25305917	32.40782603	139.8283669	25.62511432	17.12070378	30.47891385	23.68954384	49.99299332	52.17996609	82.57808078	48.97307687	18.81090922	4.407803	53.45514414	26.37291797
ENSMUSG00000000320	223.7483814	253.5119247	221.9254683	295.2316783	301.1985338	313.5585007	327.0199569	237.9587284	264.5862796	222.8765374	230.2832459	187.1008185	127.0704388	142.0583807	163.1048086	188.1927989	298.0255057	298.6417076	175.0022606	146.0627526	182.0731807	139.5995847	239.1422471	199.4908955	140.7965934	170.2264468	234.3882899	211.4004485	141.7088495	155.3750557	218.5721449	151.6442783
ENSMUSG00000000325	2160.857656	2608.212101	1887.725208	2128.165512	3732.173958	3868.330469	3283.650262	2690.639137	1245.839712	1084.115503	1286.090807	1116.788305	828.0073757	822.9239051	739.7968103	763.3330362	1706.648821	2625.908417	1603.107128	1484.674443	1172.011808	1370.973279	1555.596872	1322.874001	1481.425026	1904.141058	1520.604457	1769.560511	2131.903045	1151.538534	1545.447612	2190.270837
ENSMUSG00000000326	9206.377467	9676.013534	10446.80174	7056.126306	8730.804744	8708.110086	7589.553139	8431.698014	8090.820011	5253.649409	7982.809842	6783.131746	11285.69954	9621.411181	9549.786542	8308.328002	8907.834176	8158.036009	18390.36101	15822.87112	13401.93479	14137.75039	9750.907899	9748.870698	14754.05462	20221.01997	12957.25158	13844.68883	11097.18238	10535.75112	9018.476763	11840.12152
ENSMUSG00000000339	1452.831956	1472.959796	1350.574993	1427.101768	1448.282714	1424.736636	1227.375674	1270.196079	1778.819268	1483.092021	1782.639056	1916.571597	1703.153785	1845.744246	2149.48837	1868.485646	1438.261211	1233.520097	1905.580171	1458.846273	2952.282908	2969.783617	2530.922115	2749.233903	1938.503822	1535.459658	1286.216167	1251.262114	2797.809231	2341.645344	2199.976155	3098.817861
ENSMUSG00000000340	5312.746957	6558.001906	5782.743632	6776.949523	5426.316893	5775.464798	5318.908142	5352.041024	5457.329954	5032.607246	5311.93541	5212.648192	6931.487487	6932.448976	7749.808476	7726.466594	4592.227267	3931.22473	4971.360514	4730.117557	9444.877664	8206.085019	6504.903574	7543.249485	3966.79098	4205.192022	2910.251756	3253.44474	7057.853139	4632.600953	6942.041386	6752.785646
ENSMUSG00000000346	13332.9515	12376.74824	12224.92294	12139.28442	13385.54744	12971.50763	11703.78365	11181.6238	15166.12362	13624.81878	16026.27465	15458.59923	15934.01817	15867.92112	18444.82378	16560.9663	13063.72576	10655.62778	15421.80415	12823.24093	23602.07898	24382.51614	24114.68218	24947.5833	17578.14861	12062.98167	13223.33651	12429.36691	24531.93374	25213.73511	20484.01124	26844.9932
ENSMUSG00000000355	1390.509348	875.2637984	846.9400526	1011.458378	798.4528062	810.0954368	956.6804909	773.9749766	804.2280801	990.5623885	887.207327	956.8316468	921.2606816	1039.055584	1015.909951	1031.219724	745.0637642	937.1697578	907.4191289	717.8449916	1132.899791	1144.453199	862.787715	1023.637657	747.8543694	940.0947989	552.1887826	706.0285249	1212.676614	695.3309232	1070.290775	1339.744233
ENSMUSG00000000359	383.1307901	293.2966428	222.8312866	321.9898365	398.4358557	289.438616	332.0639665	328.1069156	95.17492073	151.3359205	107.9452715	106.6377722	90.17902111	70.01448761	53.59157996	50.88886908	321.0772023	375.7844505	69.13669554	151.4065119	4.046070683	7.901863282	17.58398876	6.234090483	159.1613665	248.9241005	277.7626354	342.8115381	15.04872738	31.95657175	39.20043904	11.86781309
ENSMUSG00000000365	3.065046321	0.925226003	7.246545904	4.459693026	3.162189331	9.980641932	2.522004809	4.060729153	0	3.668749587	1.028050205	1.938868585	3.074284811	2.029405438	3.495103041	1.920334682	6.586199021	10.69305347	0	8.015638864	2.697380455	0	1.172265917	3.74045429	2.040530339	2.566227841	4.17061014	0	3.762181844	1.10195075	2.375784184	1.318645898
ENSMUSG00000000374	2172.09616	3769.370734	4050.819161	3609.675536	3303.697304	3208.776381	2933.091593	3310.306406	4122.977566	3806.327697	3616.680621	3792.426953	4559.164374	4759.970455	4192.958615	4055.746849	3433.879515	2730.547583	3547.57669	3590.115585	4193.077918	3870.596031	3431.222339	3454.932946	4653.429439	4015.291161	3907.02758	3860.710893	2613.462321	4263.447452	3934.298609	2417.077932
ENSMUSG00000000378	1192.303019	1055.682869	912.1589657	1012.350317	1056.171237	1029.669559	1036.543977	941.2770177	857.5260358	856.6530286	963.2830422	995.6090186	901.7902111	853.3649867	962.3183706	953.4461697	1147.645179	999.03671	1869.931562	1385.814897	1235.400248	1214.252991	980.0143067	948.8285716	1758.937153	1251.463777	1434.689888	1038.22923	1450.948131	1011.590788	928.931616	1598.198829
ENSMUSG00000000384	2015.778797	2341.747012	2241.900139	2253.036917	2087.044959	2175.779941	2248.787621	2195.23018	2508.81091	2415.871603	2588.630416	2503.079344	2525.012591	2604.74188	2916.08097	2733.59642	1937.989062	1839.968987	2831.363734	2280.003944	3344.751764	3375.412599	2833.366722	3130.760241	2931.221833	2434.494811	2338.044045	2085.436857	3093.767536	2852.950492	2292.631738	3127.828071
ENSMUSG00000000385	5038.936152	6318.368371	6799.977513	5768.16696	7008.202106	6138.094788	6348.726773	7266.268747	12887.63602	12832.36887	12064.16916	12226.5053	10766.14541	13424.51697	13397.89499	14297.85188	10263.7679	7352.238051	12818.37546	10714.23728	19392.81678	20147.11742	12565.51837	12833.49867	19036.10754	10069.87805	8689.883289	10397.80044	17950.62364	21893.5575	16815.80046	17762.16025
ENSMUSG00000000386	41.88896639	31.45768409	28.08036538	27.65009676	27.66915665	49.0714895	42.03341349	51.16518733	29.50422543	27.5156219	27.75735554	10.66377722	64.55998103	84.22032568	72.23212951	25.92451821	8.232748776	54.22905689	6.481565207	37.4063147	31.01987523	10.53581771	44.54610485	31.17045242	27.54715958	26.51768769	23.35541679	41.62711534	21.31903045	344.9105847	78.40087808	14.50510488
ENSMUSG00000000392	25.54205268	12.95316404	9.05818238	9.811324658	7.905473328	14.13924274	25.22004809	9.745749968	18.08323494	14.67499835	12.33660246	14.54151439	12.29713924	19.27935166	18.64054955	8.64150607	9.056023654	10.69305347	10.80260868	13.35939811	22.92773387	21.07163542	24.61758426	33.66408861	12.24318204	2.566227841	10.84358637	13.87570511	26.33527291	34.16047325	27.32151812	39.55937695
ENSMUSG00000000394	0	0	0	0	0	0	0	0	0	0	1.028050205	0	1.024761604	1.014702719	0	0	0.823274878	0	0	0	0	0	5.861329586	3.74045429	0	0	0	0	2.508121229	3.30585225	0	2.637291797
ENSMUSG00000000399	16300.93802	12386.92572	9591.709323	12459.49038	11155.41341	11583.36668	11171.64064	11477.24488	12929.51298	10713.66598	13738.86294	13293.85246	12726.51435	12917.16561	14582.73492	13692.94645	9997.850114	10439.47535	12738.43615	9649.04794	17809.45446	17119.3868	18320.17175	18556.39373	9658.850362	9056.21805	7743.154787	8038.930568	18794.60643	12466.36883	13819.9366	20842.51707
ENSMUSG00000000402	687.592058	987.2161447	938.4276946	1824.014448	1679.913082	1004.717955	1217.287655	1192.230079	1147.809544	900.6780237	1430.017835	1069.286025	556.4455507	454.5868181	973.968714	719.1653385	899.8394412	1921.694467	159.8786084	250.2660579	391.120166	458.3080704	820.586142	710.6863151	116.3102293	226.6834593	221.8764595	189.3625639	392.5209724	888.1723045	811.3302989	423.2853334
ENSMUSG00000000409	99.10316438	67.54149818	64.3130949	74.03090424	55.3383133	83.1720161	55.4841058	74.71741642	65.6706953	58.6999934	56.54276128	58.16605756	88.12949791	72.04389305	80.38736994	56.64987312	55.98269168	141.3010637	56.17356513	73.92200286	35.06594592	40.82629363	46.89063668	87.27726677	52.03352365	47.04751041	68.3980063	62.03256403	58.94084889	49.58778375	79.58877017	67.25094082
ENSMUSG00000000411	0	0	0	0	1.581094666	0	0	0	1.903498415	0	0	0	0	2.029405438	2.330068694	0	1.646549755	0.763789534	0	0	0	0	0	0	0	0	0	0	0	0	0	0
ENSMUSG00000000416	553.751702	538.4815335	577.9120359	565.4890758	502.7881037	762.6873877	892.7897024	760.9806433	608.1677434	799.78741	630.1947757	568.0884955	446.7960592	418.0575202	316.8893424	320.6958919	570.5294902	617.9057327	302.473043	350.906857	258.9485237	345.04803	543.9313855	493.7399663	326.4848543	564.5701249	569.7053452	682.3582044	575.6138221	480.450527	552.3698228	553.8312773
ENSMUSG00000000420	5397.546571	9494.669238	10458.57738	7606.452426	5566.24377	5541.751433	5006.179546	4521.215839	5775.21419	5043.613495	5630.630973	5447.25129	8247.281386	9728.96967	12159.46348	11857.1065	3985.473682	4061.83274	5850.69286	5361.571774	10894.71966	10124.92082	4938.756309	5434.880083	6607.237239	5769.735595	4389.150112	4410.84179	5552.980402	5406.170379	7793.760016	5533.03819
ENSMUSG00000000439	979.7931407	1047.355835	946.5800588	939.2113514	1100.441887	1074.582448	1011.323928	1058.226017	1105.932579	919.938959	1085.621017	1060.561116	1189.748222	1171.98164	1286.197919	1302.947082	983.8134787	863.082173	1348.165563	1021.548642	1540.20424	1489.501229	1339.899943	1451.296265	1383.47957	1014.515406	848.3021026	934.5695503	1481.045586	1363.113078	1272.232431	1592.924245
ENSMUSG00000000440	58.2358801	55.51356015	111.4156433	82.05835169	279.8537558	48.23976934	388.3887406	918.5369345	65.6706953	62.36874298	42.15005841	95.00456068	489.8360465	94.36735287	65.24192343	306.2933818	91.38351141	278.0193902	86.42086942	464.0164276	241.4155507	21.07163542	215.6969288	554.834053	93.86439561	82.1192909	129.2889144	74.27583325	73.98957626	127.826287	30.88519439	30.32885566
ENSMUSG00000000441	4075.489925	5094.29437	4592.498467	4248.303577	3884.749594	3960.651407	3668.676329	3540.955822	3713.725407	3805.410509	3659.85873	3651.85898	3680.94368	3816.296926	4381.694179	3985.654633	3876.801399	3624.945127	6170.450077	4823.633343	8403.688808	9353.172172	5475.654099	6037.093224	8857.942203	4413.056477	4516.770782	3921.927239	8181.49145	9503.223268	5585.468617	8357.577704
ENSMUSG00000000486	378.0223796	217.4281106	192.0334665	265.7977044	251.3940518	236.2085257	208.4857309	223.3401034	256.0205368	255.8952837	257.0125513	255.9306533	166.0113798	196.8523275	233.0068694	150.7462725	234.6333401	357.4535017	91.82217376	89.06265405	168.5862784	172.524015	274.3102246	241.8827108	71.41856188	104.3599322	74.2368605	130.5948717	170.5522436	187.3316275	228.0752817	196.4782389
ENSMUSG00000000489	1221.9318	1404.493072	1361.444812	1267.444758	1262.504091	1270.036686	1336.662549	1472.420391	687.1629276	775.9405377	697.018039	752.2810111	506.2322322	494.1602241	429.897674	529.0522049	1161.640852	1110.549982	1484.278432	1504.268227	679.7398747	691.4130372	563.8599061	440.1267881	2676.15554	1841.69618	3847.804916	1699.365767	1103.573341	2091.502523	876.664364	1032.499738
ENSMUSG00000000530	906.2320289	791.0682322	819.7655054	1056.947247	970.0015774	979.7663497	937.3451207	1076.093226	883.2232643	1042.84207	755.6169007	906.4210636	940.7311521	769.144661	706.0108142	821.903244	1256.317463	1124.298194	534.7291296	919.1265898	525.9891888	366.1196654	590.8220222	534.8849635	624.4022839	1132.561887	1026.804217	1169.640319	413.8400028	585.1358482	749.5599101	479.987107
ENSMUSG00000000531	255.4205268	227.6055966	222.8312866	311.2865732	241.1169365	247.0208878	280.7832021	289.9360615	679.548934	768.6030385	650.7557798	747.4338396	585.1388756	570.2629281	574.361933	693.2408203	577.9389641	300.1692867	364.0479124	511.2196342	428.8834924	445.1382982	519.3138013	466.3099682	560.1255782	324.2001172	662.2928903	625.222948	467.7646093	516.8149017	673.5348162	580.2041953
ENSMUSG00000000532	1706.209119	2882.078998	2902.241635	2705.24979	2762.962928	3276.977434	2955.789636	2758.859387	3707.063162	4077.815166	3439.855986	3520.985351	2826.292503	3272.416269	3072.195573	3472.925273	3267.577989	2284.494495	3623.194951	3689.865757	4497.881909	5519.451503	4251.808481	3759.156561	4539.15974	2455.880043	3654.288605	3352.207112	5030.037125	5556.035681	5647.239006	4541.416474
ENSMUSG00000000538	4402.428199	6929.942759	6988.387707	6876.846647	6207.377657	6291.131298	5784.638364	6415.952062	5181.322684	6679.875811	5080.624114	4987.739436	5477.350771	5678.276415	5276.440557	6057.695755	5239.321321	5160.925879	5007.009122	4926.946022	2807.973054	2973.734549	2107.734119	2426.308016	4552.423187	4383.117152	4892.125695	5249.097622	3039.84293	3178.025963	3416.377657	2891.790455
ENSMUSG00000000544	0	0	7.246545904	2.675815816	53.75721863	0	47.0774231	40.60729153	0.951749207	0.917187397	1.028050205	0.969434293	43.03998735	7.102919033	10.48530912	35.52619162	5.762924143	70.26863709	6.481565207	73.92200286	44.50677751	0	50.40743444	49.87272387	0	3.421637121	29.19427098	3.264871791	0	3.30585225	0	0
ENSMUSG00000000552	390.2825649	497.7715894	539.8676699	426.3466533	683.0328956	684.5056925	642.2705581	555.5077482	488.2473433	392.5562058	491.407998	426.5510888	732.7045466	575.3364417	669.8947495	592.4232494	582.0553385	483.4787748	386.7333907	435.5163783	552.9629933	579.469974	685.7755615	630.8899569	300.9782251	530.3537537	472.9471899	635.8337814	277.1473958	798.9142937	589.1944777	276.9156387
ENSMUSG00000000555	430.1281671	476.4913913	503.6349404	479.8629696	495.6731777	467.4267305	616.2098417	592.0543106	682.4041816	814.4624084	650.7557798	666.9707933	552.3465043	469.8073589	421.7424336	522.3310335	980.5203792	656.8589989	482.8766079	805.1263926	414.0478999	413.5308451	701.0150184	536.1317816	1034.548882	633.8582766	1704.111303	1066.796858	902.9236426	976.3283645	976.4472997	742.3976408
ENSMUSG00000000560	1.021682107	0	0	0.891938605	2.371641998	0	5.044009618	2.436437492	0	0	0	0	2.049523207	0	0	0	0	0	0	0	0	0	0	1.246818097	0	0	0.834122028	0.816217948	0	0	0	0
ENSMUSG00000000561	1029.855564	730.928542	579.7236723	724.2541475	696.4722002	688.6642933	803.6788658	711.4397477	440.659883	526.4655658	566.455663	474.0533691	572.8417364	497.2043323	612.8080665	556.8970578	838.0938254	716.4345825	1045.69252	993.9392192	517.8970474	385.8743236	445.4610485	457.5822415	1021.285435	1029.912773	951.733234	846.4180119	619.5059436	661.17045	307.6640519	634.2686771
ENSMUSG00000000562	5.108410535	2.775678008	1.811636476	6.243570237	3.952736664	1.663440322	5.884677888	8.933604137	5.710495244	11.92343616	19.5329539	15.51094868	7.173331225	3.044108157	5.825171735	2.880502023	9.056023654	3.055158135	4.321043471	6.234385783	9.440831593	5.267908855	19.92852059	11.22136287	9.182386527	8.554092802	10.84358637	4.897307687	6.270303073	24.2429165	11.87892092	5.274583594
ENSMUSG00000000563	29594.04391	23657.10366	20841.97184	23056.61295	20179.51122	19790.78123	17714.56178	20730.83447	25042.42514	18954.59474	25918.17372	26064.21039	25427.40967	25961.16907	28840.42526	26426.68573	17048.37617	18807.55348	23499.99492	16935.26367	35136.07781	34560.11604	30277.28411	34674.01127	16841.51716	17174.90753	12435.09119	13083.15749	35942.63128	23659.98455	26731.13575	39050.37963
ENSMUSG00000000567	49.04074114	32.38291009	48.91418485	31.21785118	54.54776597	62.37901208	99.19885583	64.15952062	93.27142231	58.6999934	132.6184765	100.8211664	150.6399557	76.10270392	104.8530912	119.0607503	133.3705302	106.1667452	2768.708604	2246.160135	7026.676086	6050.19332	1206.261629	1349.057181	6298.096893	1011.093769	2426.46098	399.9467944	1452.202192	4264.549402	1129.68538	1417.544341
ENSMUSG00000000568	4527.073416	3669.446326	3322.541297	3877.257117	4579.640699	5134.208554	5022.992912	4175.241715	4336.169388	4109.916725	4416.503681	4489.450209	3392.985669	4135.928283	5183.237809	4843.084068	3441.288988	4311.591917	6118.597555	4649.961168	6338.84407	6670.489588	7786.190222	7620.552207	5713.48495	4167.554013	4750.32495	3958.657047	7859.197872	5921.88333	5685.251553	7830.119345
ENSMUSG00000000579	20.43364214	16.65406805	22.64545595	22.29846513	18.97313599	24.95160483	31.94539425	29.2372499	28.55247622	19.26093533	31.86955636	26.1747259	26.64380169	24.35286526	17.4755152	15.36267746	30.46117047	24.44126508	29.16704343	14.25002465	12.13821205	28.9734987	18.75625467	18.70227145	21.42556856	19.67441344	20.01892867	16.32435896	27.58933352	31.95657175	29.6973023	17.14239668
ENSMUSG00000000581	3626.97148	3014.386316	2465.637244	2756.982229	2358.993241	2294.715924	2028.532535	1898.796952	2481.210183	1843.546668	2509.470551	2557.367664	2970.783889	3193.269457	3753.740666	3315.457829	1770.040987	1999.600999	2663.9233	1932.659593	3683.273012	3866.6451	2820.471797	2959.946161	1992.577876	2283.087369	1427.18279	1551.630319	3145.184022	2329.523885	2665.629855	3369.14027
ENSMUSG00000000594	14307.63623	13603.59792	15064.66312	13047.27792	13568.95442	14101.81533	11839.97191	12632.11625	15625.81848	16416.73722	17627.97687	15625.34193	16922.91312	15678.17171	17582.69836	15414.52649	10942.1464	14401.25166	12906.95685	9983.923519	15816.0903	16592.59592	19989.47842	19096.26597	6906.174934	13814.85988	7879.950799	10968.33678	14019.14361	26218.71419	12384.96295	15925.28651
ENSMUSG00000000600	1155.522463	1326.774088	1507.281548	1403.019426	1041.941385	1050.462563	1277.81577	1298.621183	1123.064065	1726.146681	1220.295593	1247.661935	868.9978398	1017.746827	799.213562	982.2511899	1205.274421	1204.496095	1085.662172	1357.314848	1054.675758	1252.44533	1182.81631	1191.9581	1401.844343	1396.027945	1573.988267	1409.608396	1715.554921	1419.312566	1395.773208	1582.375078
ENSMUSG00000000605	5736.745031	5426.450505	5130.5545	5065.319339	4140.886929	4063.784707	4039.411036	4405.078986	5262.221367	5243.560348	5499.040547	5277.600289	5311.339391	5933.981501	6064.003776	6026.9704	4123.783862	4732.43995	5366.735991	4810.273945	6257.922656	5772.311128	4512.051515	4702.997861	5121.731152	4967.36169	4775.348611	4526.744739	5035.053368	3598.971149	4820.46611	5420.953288
ENSMUSG00000000627	5.108410535	2.775678008	8.152364142	5.351631632	6.324378663	4.158600805	5.884677888	10.5578958	0.951749207	5.503124381	6.16830123	14.54151439	10.24761604	8.117621752	8.155240428	5.761004046	2.469824633	9.929263937	2.160521736	13.35939811	5.39476091	2.633954427	17.58398876	17.45545335	2.040530339	4.277046401	8.341220281	3.264871791	6.270303073	14.32535975	4.751568368	5.274583594
ENSMUSG00000000628	50.06242324	38.85949211	90.5818238	49.05662329	163.6432979	53.23009031	333.7453031	2246.395368	103.7406636	86.2156153	101.7769703	153.1706182	1754.391865	262.8080042	163.1048086	524.2513682	129.2541558	261.97981	220.373217	1218.377107	710.7597499	194.9126276	2183.931404	2038.547588	398.9236814	76.98683522	538.8428301	84.07044863	312.261093	1752.101692	345.6765988	214.9392814
ENSMUSG00000000631	8015.09613	11787.37927	12567.32223	12223.12665	11939.63637	12732.80395	10889.1761	11642.11048	10694.80584	11663.87213	10025.5456	9292.997129	10549.92071	11225.65618	12494.99337	12294.9428	10414.4272	10127.08543	12541.82868	12369.02139	13729.66652	14017.90546	9746.218835	9014.494839	13036.94834	11262.31858	13973.21221	10867.94198	11235.12905	11184.80011	14575.43597	11012.0119
ENSMUSG00000000632	4.086728428	1.850452005	8.152364142	7.135508842	3.952736664	0.831720161	3.362673079	7.309312476	3.806996829	11.92343616	9.252451846	5.816605756	24.59427849	4.058810876	4.660137388	4.800836705	6.586199021	4.582737202	8.642086942	6.234385783	9.440831593	6.584886069	19.92852059	16.20863526	12.24318204	9.409502082	10.00946434	8.162179478	26.33527291	66.117045	15.4425972	13.18645898
ENSMUSG00000000673	16388.80268	11591.23136	8989.340194	10873.62354	8167.144495	8486.872523	7712.290706	6353.416833	8112.710243	6483.597708	8337.487163	8874.201515	9310.98393	10843.11326	13621.58158	11945.44189	4233.279421	6924.515912	7930.19503	5612.728458	12453.80556	13325.17545	9420.32891	9839.888419	5601.255782	7480.554155	2851.863214	3694.202432	8358.313997	4709.737505	10607.87638	9421.724944
ENSMUSG00000000682	545.5782452	267.3903147	238.2301966	251.5266867	234.0020105	299.419258	234.5464473	238.7708742	143.7141303	166.0109188	170.656334	194.8562928	234.6704072	223.2345982	202.7159764	180.5114601	187.7066721	491.1166701	118.8286955	170.1096692	117.3360498	104.0411999	153.5668351	120.9413554	196.9111778	301.9594759	241.8953881	221.1950639	97.81672794	269.9779337	225.6994975	117.359485
ENSMUSG00000000686	83.77793278	148.0361604	196.5625577	125.7633433	108.3049846	99.80641932	137.028928	190.0421244	673.8384387	469.5999472	492.4360482	597.1715243	710.1597913	790.4534181	906.3967219	1128.196626	438.8055098	118.3873777	925.7835637	930.7047348	2277.937794	1995.220479	642.4017226	854.0703962	1155.960437	514.9563867	412.0562819	506.8713456	605.7112769	474.9407732	1375.579043	716.0247228
ENSMUSG00000000690	1545.805028	1125.074819	1064.33643	1563.568375	1526.5469	1214.311435	1392.987323	1306.742642	1098.318585	1471.168584	1453.66299	1353.330273	674.2931352	721.4536332	827.1743863	762.3728688	2905.337043	1930.859941	1960.673475	1900.597037	1149.084074	1318.294191	1675.167996	1458.777173	1489.587148	1593.627489	2705.891859	2020.139421	2019.03759	1283.772624	1114.242782	2141.480939
ENSMUSG00000000693	150.1872697	140.6343524	133.155281	167.6844578	200.0084752	164.6805919	185.7876876	194.1028535	113.2581557	101.807801	76.07571518	96.94342927	148.5904325	128.8672453	79.22233559	87.37522804	172.0644494	251.2867566	82.09982595	148.7346323	49.90153842	40.82629363	67.99142319	68.57499532	126.512881	199.3103623	164.3220395	256.2924356	50.16242459	99.1755675	141.359159	69.88823261
ENSMUSG00000000706	0	0	0.905818238	0.891938605	0	0	0	0	0	0	2.05610041	1.938868585	0	0	0	0.960167341	1.646549755	0	0	0	0	0	0	0	2.040530339	0	0	0.816217948	1.254060615	0	2.375784184	0
ENSMUSG00000000708	2362.129031	4242.161222	4407.711546	3352.797217	3166.142068	3140.575328	2804.469348	2943.21649	3135.061889	2721.295006	3131.440925	3085.709354	3545.675148	4337.854124	4643.826907	4652.010768	3108.685938	2056.885214	4519.811471	4122.710256	4983.410391	4691.072835	2316.397452	2622.058457	5035.008612	3299.313594	3710.174781	3321.19083	3459.953236	3833.686659	4181.380164	3226.726513
ENSMUSG00000000711	3090.588374	4971.239312	4983.811946	4919.933347	4766.20987	4635.176457	4438.728464	5025.5584	5389.755761	5422.41189	5336.608615	5257.242169	5806.299246	5911.658041	5201.878359	5492.157191	4900.132072	4064.124108	5241.425731	4704.289387	4162.058042	4023.365388	3446.461796	3457.426582	4826.874518	5075.998669	4518.439026	4612.447623	2814.112019	4350.501561	4763.447289	2738.827531
ENSMUSG00000000730	2.043364214	2.775678008	3.623272952	0.891938605	14.22985199	4.158600805	25.22004809	23.55222909	21.89023177	25.68124711	23.64515472	32.96076595	17.42094726	7.102919033	11.65034347	26.88468555	32.10772023	27.49642321	16.20391302	49.87508627	21.57904364	1.316977214	10.55039325	4.987272387	27.54715958	21.38523201	26.6919049	31.83249996	8.778424303	27.54876875	28.50941021	9.230521289
ENSMUSG00000000731	4.086728428	0.925226003	7.246545904	7.135508842	6.324378663	5.822041127	8.406682697	0.812145831	8.565742865	6.420311778	2.05610041	1.938868585	2.049523207	4.058810876	3.495103041	0	1.646549755	3.055158135	2.160521736	1.781253081	2.697380455	1.316977214	1.172265917	3.74045429	2.040530339	0.85540928	0.834122028	0	1.254060615	8.815606	2.375784184	1.318645898
ENSMUSG00000000732	403.5644323	404.3237631	543.4909428	489.6742943	622.1607509	437.4848047	502.7196253	582.3085606	679.548934	664.9608627	493.4640984	602.98813	656.8721879	592.5863879	453.198361	478.1633359	633.0983809	748.513743	216.0521736	402.5631963	484.1797917	460.9420248	1098.413164	984.9862964	368.3157263	541.4740744	528.8333658	541.9687174	623.2681255	892.5801075	870.7249035	681.7399295
ENSMUSG00000000738	5828.696421	6500.637894	5532.737798	5983.124164	5376.512411	5476.04554	4792.649806	5211.539795	5596.285339	5340.782212	5795.119006	5637.260412	6583.068541	6999.419356	7366.512176	7231.020246	3641.344784	4140.503062	5700.536599	4577.820418	7625.494547	7713.535541	6215.353893	6626.838184	4469.781708	4031.543938	3772.733933	3907.235316	6427.06065	5329.033827	6879.083105	6771.246688
ENSMUSG00000000739	56.19251589	34.23336209	25.36291067	53.51631632	37.94627198	34.93224676	60.52811542	45.48016652	42.82871433	75.20936654	39.06590779	61.07436044	52.26284178	53.77924411	45.43633953	29.76518757	70.80163947	99.29263937	46.45121732	68.57824362	24.2764241	34.24140756	76.19728461	91.01772106	31.62822026	48.75832897	65.06151819	83.25423068	77.75175811	39.670227	65.33406506	64.61364902
ENSMUSG00000000740	15849.35453	10144.17789	9160.539841	11096.60819	12660.61554	12428.39437	11091.77715	9525.658448	13225.50698	8779.317762	11922.29823	12837.2489	11480.40424	10509.27606	12970.32738	10243.06519	13298.3591	12704.8751	13370.38876	9883.28272	15478.91774	16484.60378	20091.46555	20234.61089	10491.38674	10483.04073	9951.075795	9320.392746	21043.13711	15428.41245	12882.68974	23431.01897
ENSMUSG00000000743	6080.030219	5827.073364	4796.30757	5062.643524	5002.583522	5034.402135	4501.778584	4183.363174	5291.725592	4474.040122	5426.048982	5071.110785	5565.480269	5843.672959	6596.424472	6363.989137	4346.068079	3925.878203	6241.747294	4885.086575	7580.987769	7409.313804	6439.256683	6017.144134	6144.036852	5466.92071	4474.230559	4374.111982	5722.278585	5902.048217	5643.67533	6250.381558
ENSMUSG00000000751	2052.559353	2613.763457	2853.32745	2546.484718	2460.1833	2342.123973	2197.506857	2365.780805	2485.01718	2449.807537	2209.279891	2207.401884	2712.543965	2729.550314	2910.255799	2871.860517	2287.05761	2048.483529	2034.131214	2143.738083	2575.998335	2416.653187	1913.137977	2153.254853	1695.680712	2353.23093	1510.594993	1931.987882	1635.295042	1983.51135	2243.928162	1670.724353
ENSMUSG00000000753	111.3633497	75.86853221	74.27709552	77.59865866	128.0686679	119.7677032	174.8590001	128.3190412	94.22317152	65.12030517	62.71106251	138.6291038	145.5161477	116.6908127	55.92164865	133.4632604	92.20678629	188.6560148	39.96965211	70.3594967	76.87534297	56.63002019	141.844176	129.6690821	45.91193264	55.60160321	89.25105701	68.56230762	97.81672794	63.9131435	60.5824967	77.800108
ENSMUSG00000000759	1182.086198	1019.599055	1197.491711	1260.309249	946.2851574	1084.56309	1416.526034	1111.827642	1327.690144	1681.204498	1274.782254	1344.605364	1100.593962	1228.804993	1109.112698	996.6537	1253.847639	1154.849775	1062.976694	1252.220916	1409.381288	1278.784875	1213.295224	1181.983556	1569.167831	1526.050156	1453.040573	1485.516665	1187.595402	1723.450973	1530.005015	1157.771099
ENSMUSG00000000776	685.5486938	652.2843318	589.687673	709.0911912	719.3980729	786.8072723	606.9624907	589.6178731	1005.998912	937.3655195	1252.16515	1229.242683	924.3349664	1031.952665	1153.384003	1469.056032	773.878385	656.8589989	1462.673215	1147.126984	1290.696548	1406.531664	1450.092939	1362.77218	1718.126546	1007.672132	1532.282166	855.3964093	1576.354193	1206.636071	1202.146797	1519.080075
ENSMUSG00000000782	86.8429791	63.84059417	71.55964081	79.38253587	114.6293633	88.99405723	104.2428654	86.08745805	93.27142231	91.71873968	93.55256866	101.7906007	133.2190085	137.9995698	111.8432973	95.05656677	82.32748776	139.7734847	64.81565207	68.57824362	84.96748434	110.626086	206.3188014	195.7504412	132.6344721	70.14356098	196.0186766	118.3516024	144.2169707	365.847649	159.1775403	155.600216
ENSMUSG00000000787	5451.695723	12583.07363	14868.10056	10749.64407	10231.26358	10913.00023	9200.273544	14855.77153	23470.13545	21767.60849	21060.6365	22058.50789	20035.11411	19703.4974	18746.56768	20338.26462	11674.86104	9457.242005	12374.38824	13486.7577	26505.80904	27638.08381	24235.42557	29468.54571	22669.27181	12214.38911	22882.4696	17818.0378	28746.83147	37935.75652	26252.41524	24843.28873
ENSMUSG00000000791	8.173456856	7.40180802	16.30472828	11.59520187	7.905473328	15.80268306	15.97269712	21.1157916	25.6972286	22.01249752	18.50490369	23.26642302	69.68378904	65.95567673	73.39716386	74.8930526	10.70257341	19.09473834	41.04991298	42.75007394	41.80939706	32.92443034	10.55039325	12.46818097	59.17537984	19.67441344	17.51656259	5.713525635	10.03248492	16.52926125	34.44887067	9.230521289
ENSMUSG00000000792	3.065046321	1.850452005	13.58727357	4.459693026	7.905473328	3.326880644	6.725346158	13.80647912	3.806996829	1.834374794	4.11220082	1.938868585	8.198092829	1.014702719	3.495103041	4.800836705	11.52584829	23.67747554	7.561826075	13.35939811	0	1.316977214	2.344531834	4.987272387	8.162121358	7.698683522	19.18480665	13.87570511	0	2.2039015	3.563676276	1.318645898
ENSMUSG00000000794	35.75887375	49.96220414	96.01673323	54.40825492	104.3522479	56.55697095	73.97880774	108.8275413	55.20145402	74.29217914	40.093958	47.50228034	52.26284178	22.32345982	37.2810991	40.32702833	74.09473898	92.41853357	21.60521736	44.53132702	16.18428273	13.16977214	23.44531834	21.19590764	20.40530339	39.34882689	50.88144371	45.70820508	15.04872738	24.2429165	40.38833113	19.77968848
ENSMUSG00000000804	1669.428563	3749.015762	4055.348252	3216.330611	2968.505235	3103.147921	2698.545146	3322.488593	3960.228451	3866.862065	3620.792822	3488.024585	3699.389389	4080.119633	3697.819017	3994.296139	3383.659747	2493.009038	3497.88469	4087.975821	3402.745444	3569.008249	2326.947845	2431.295288	3730.08946	3366.035518	3667.634557	3499.94256	2974.631778	3824.871053	3714.538572	2634.654505
ENSMUSG00000000805	13326.8214	11511.66192	10513.83229	9104.909283	7893.615118	7743.314699	7138.954946	4756.73813	4635.018639	4275.010456	5488.760045	5977.531848	9724.987618	8649.325977	10656.56917	8676.072094	1504.123201	4756.117426	2567.780083	1583.533989	6770.424943	7999.319596	5700.729155	7009.611339	1743.633175	1411.425312	1044.320779	1015.375127	4567.288759	3455.717552	7416.010331	4395.046779
ENSMUSG00000000811	1391.53103	1636.724798	1358.727357	1225.523644	1987.435995	2165.799299	1909.998309	1462.674641	1777.867519	1580.313885	1971.800293	1892.335739	1428.517675	1721.950514	1995.703836	1856.963638	1280.192435	1418.357164	2155.120431	1767.003056	1703.395757	1704.168515	1270.736254	1397.683086	1902.794541	1855.382729	1565.647047	1520.614037	1196.373826	1014.896641	1164.13425	1268.537354
ENSMUSG00000000817	4.086728428	10.17748603	7.246545904	6.243570237	8.696020661	1.663440322	0.84066827	8.933604137	17.13148573	7.337499174	9.252451846	6.786040049	15.37142405	16.2352435	13.98041216	9.601673411	2.469824633	12.98442207	2.160521736	6.234385783	9.440831593	2.633954427	4.689063668	2.493636193	4.081060679	5.132455681	6.672976225	4.897307687	8.778424303	12.12145825	2.375784184	9.230521289
ENSMUSG00000000823	1518.219611	1809.742061	1970.154668	1836.501588	1672.007609	2024.406872	2126.050054	1556.071412	1551.351208	2072.843517	1395.064128	1432.823885	1445.938623	1696.582946	1356.09998	1339.433441	1105.658161	1076.943242	1116.989737	1153.36137	983.1951759	1079.921315	845.2037262	887.7344848	1532.438285	1603.036991	1326.254025	1649.576473	1068.459644	1303.607737	1288.86292	904.5910863
ENSMUSG00000000826	4185.831593	5154.43406	5268.238872	5302.575008	4857.122813	4976.181723	4585.004743	4716.942985	7852.882709	7695.202259	7259.062498	7262.032286	7174.355987	7617.373311	7760.293785	7822.483328	5688.006129	4229.102648	7520.776162	7386.856527	10875.838	11887.03633	10589.07803	10273.78112	12812.49	6323.185399	10063.68227	7423.502235	12790.16421	13181.53487	10124.4043	12734.16344
ENSMUSG00000000827	2443.8636	2128.945032	1873.232116	2193.27703	2224.600195	2235.663793	2184.896833	2070.971868	1784.529764	1639.013878	1973.856394	1885.549699	1769.763289	1632.656675	1781.337516	1765.74774	2514.281476	2131.736588	2889.697821	2553.426292	1963.692971	1893.813233	2056.154419	1881.448508	3301.578089	2597.022575	2741.759106	2225.826344	2673.65723	2441.922862	1606.030109	2790.254721
ENSMUSG00000000838	1337.381878	2140.97297	2172.152135	1925.695449	1904.428525	2089.281045	1881.415588	2051.480368	2513.569656	2394.776293	2449.843639	2236.484913	2412.288815	2617.933015	2399.970755	2448.42672	2089.471639	1740.676347	2362.530518	2184.706904	2791.788771	2847.304736	2146.418894	2305.366661	2861.843801	2101.740601	2455.655251	2131.96128	3184.059901	3439.188291	2755.909654	2821.902223
ENSMUSG00000000861	15.32523161	16.65406805	8.152364142	12.48714047	8.696020661	12.47580242	10.08801924	19.49149994	18.08323494	14.67499835	14.39270287	13.5720801	12.29713924	12.17643263	12.81537782	3.840669364	5.762924143	25.96884414	5.401304339	3.562506162	5.39476091	3.950931641	14.06719101	7.48090858	6.121591018	10.26491136	12.51183042	27.75141023	8.778424303	16.52926125	10.69102883	3.955937695
ENSMUSG00000000876	9187.987189	7742.291189	7422.274643	8138.047835	6029.504507	6505.7151	5703.93421	5685.83296	9901.998752	8474.811546	11049.4836	9670.107069	9747.532373	9967.424809	12505.47868	12479.29493	12362.29556	5319.794102	19397.16414	14257.14966	18334.09495	16812.53111	12995.73996	12717.54459	13791.94456	11743.0586	7613.03175	10253.32986	14207.2527	8267.936477	11317.04796	15739.35744
ENSMUSG00000000881	1111.590132	1109.345977	1115.062251	1182.710591	1226.929461	1261.719484	1116.407462	1223.091621	1154.471788	1119.885811	1011.601402	1107.093962	891.5425951	946.7176368	998.4344353	1137.798299	1312.300155	1295.387049	776.7075639	900.4234324	1122.110269	1127.332495	1098.413164	997.4544773	742.7530435	915.2879298	827.4490519	1011.294037	1062.189341	845.1962252	1157.006898	1006.12682
ENSMUSG00000000884	176.7510045	145.2604824	176.6345564	163.2247648	200.7990225	224.5644435	200.9197165	170.5506244	183.687597	125.6546734	162.4319324	152.2011839	168.060903	146.1171915	181.7453581	168.0292847	135.0170799	195.5301206	154.4773041	129.1408484	122.7308107	117.210972	157.0836329	134.6563544	132.6344721	142.8533498	115.9429619	146.9192306	124.1520009	89.25801075	87.90401481	104.173026
ENSMUSG00000000889	1.021682107	0.925226003	0	0	0	0.831720161	47.91809137	0	0.951749207	0	3.084150615	0	2.049523207	2.029405438	0	0.960167341	1.646549755	2.291368601	0	0	1.348690228	0	5.861329586	1.246818097	0	0	0	0	1.254060615	2.2039015	0	2.637291797
ENSMUSG00000000901	314.678089	283.1191568	230.0778325	301.4752486	377.8816251	343.5004265	385.0260675	332.9797906	127.5343938	227.4624744	114.1135728	134.7513667	73.78283546	103.4996773	58.25171735	71.05238324	330.9565008	388.7688726	68.05643467	159.4221507	26.97380455	23.70558985	33.9957116	19.94908955	137.7357979	186.4792231	217.7058493	257.9248715	62.70303073	79.340454	83.15244645	50.10854414
ENSMUSG00000000902	2091.383273	1576.585108	1427.569543	1782.985272	1901.266335	1742.453737	1811.640121	1561.756432	992.6744232	1262.049858	1034.218506	1002.395059	1006.315895	1017.746827	1057.851187	960.1673411	1624.321334	1930.859941	1544.773041	1504.268227	441.0217044	409.5799135	555.6540447	557.3276892	1200.852105	1968.296754	1660.736958	1709.976601	796.3284903	681.0055635	500.1025708	709.4314933
ENSMUSG00000000903	4.086728428	2.775678008	1.811636476	3.567754421	7.905473328	3.326880644	1.681336539	5.685020815	2.855247622	0.917187397	3.084150615	5.816605756	0	3.044108157	1.165034347	0.960167341	1.646549755	1.527579067	1.080260868	0.89062654	2.697380455	1.316977214	7.033595503	3.74045429	4.081060679	0	3.336488112	2.448653843	5.016242459	2.2039015	2.375784184	3.955937695
ENSMUSG00000000915	2635.939836	2806.210466	2680.316166	2895.232713	3227.014213	3216.261863	3042.378468	2969.205157	4517.001738	4580.43386	5223.523092	4760.891811	3231.073336	3429.69519	3853.93362	3775.377985	4434.158491	3262.908888	6508.571728	5679.525449	7338.223528	8678.879838	9181.186663	8474.622603	9224.217399	3715.897913	6764.729648	4943.83211	12846.59694	11051.46407	8676.363841	12699.87865
ENSMUSG00000000916	480.1905903	443.1832552	435.6985725	468.2677678	441.9159591	509.0127386	532.983683	458.0502485	425.4318957	462.262448	398.8834796	361.5989912	420.1522575	401.8222767	396.111678	346.6204101	526.0726468	459.8012992	718.3734771	632.3448437	508.4562158	541.2776348	332.9235205	352.8495214	888.6509628	771.5791707	755.7145574	670.9311531	486.5755185	535.5480645	473.9689447	399.5497072
ENSMUSG00000000934	2391.757813	1749.602371	1451.120817	1753.551298	1536.824015	1778.217704	1577.934342	1209.285142	1514.232989	1527.117016	1439.270287	1491.959376	1709.302355	1918.802842	2077.256241	1968.343049	957.4686827	1189.220304	1994.161562	1505.158853	1820.731807	1751.579694	1468.849194	1337.835818	1105.967444	1683.445463	1093.533979	1264.321601	1330.558312	786.7928355	1666.612605	1459.74101
ENSMUSG00000000938	1490.634194	1920.769181	1579.747007	1810.635369	1778.731499	1673.420964	1468.647467	1541.452787	1260.11595	1116.217062	1208.987041	1187.557008	1264.555819	1247.069642	1386.390873	1188.687168	1835.902977	1613.887285	1491.840258	1229.064626	1130.202411	1228.73974	946.0185951	1093.459471	1088.622936	1774.118847	1119.391762	1588.360126	1050.902795	894.784009	798.2634859	1102.387971
ENSMUSG00000000942	79.69120435	88.82169624	95.11091499	106.140694	109.8860793	154.69995	123.5782356	127.5068954	91.3679239	79.79530352	106.9172213	77.55474341	70.70855065	72.04389305	90.87267906	50.88886908	139.9567292	115.3322196	71.29721727	77.48450902	76.87534297	84.28654168	131.2937827	125.9286278	60.19564501	139.4317127	75.07098253	114.2705127	71.48145504	77.1365525	48.70357578	71.20687851
ENSMUSG00000000948	16.34691371	52.73788214	94.20509676	54.40825492	37.15572464	37.42740725	54.64343753	36.54656238	76.13993658	88.96717749	88.41231764	76.58530912	72.75807385	149.1612997	68.73702647	69.13204856	27.99134584	25.20505461	42.13017384	40.07819432	86.31617457	85.60351889	42.20157302	43.63863338	55.09431916	80.40847234	48.37907763	62.84878198	22.57309106	91.46191225	203.1295477	5.274583594
ENSMUSG00000000957	653.8765485	671.7140778	519.9396686	553.8938739	795.2906168	846.6911239	823.0142361	742.3012892	1188.73476	1110.713938	923.1890842	1075.102631	948.9292449	972.0852048	639.6038565	786.3770523	1532.114547	908.1457555	651.3973033	1022.439268	721.5492718	982.4650014	1393.824175	1266.767186	1225.338469	770.7237615	2046.101335	1483.884229	1600.181344	3580.237987	1832.917498	1500.619032
ENSMUSG00000000958	6649.107153	6007.492434	8259.250695	4717.463283	9839.152104	10235.98002	8558.843654	7956.592703	8162.201202	5468.27126	7833.742563	6592.15319	8337.460407	7235.845089	6284.195267	4901.654276	3318.621032	8566.663409	2722.257387	1899.706411	4917.32457	6380.754601	6956.225952	7993.350818	1952.787535	4494.320358	2086.139192	2460.897113	7637.229143	5855.766285	5944.212029	7907.919453
ENSMUSG00000000959	3540.128501	3360.420841	3199.350017	3071.836557	3234.919686	3662.063869	3460.190598	2981.387344	2967.554028	3055.151219	3077.982314	3012.032347	2977.95722	2917.270317	3496.268075	3320.258665	3157.259156	2612.923995	3345.567908	2615.770149	3748.010142	3624.321292	3547.276665	3579.614756	2479.244362	2760.405747	2441.475176	2809.422176	3566.548388	2762.59053	2975.669691	4083.846347
ENSMUSG00000000976	613.0092642	662.4618178	800.7433224	751.0123057	704.3776735	742.7261038	747.3540918	751.2348934	533.9313053	734.6671048	591.1288679	544.8220725	497.0093777	451.5427099	422.9074679	564.5783966	731.0680913	736.2931104	720.5339988	803.3451395	360.1002908	372.7045515	350.5075092	347.862249	725.4085357	832.3132296	883.3352277	826.0125632	406.3156391	536.6500152	396.7559588	337.57335
ENSMUSG00000000982	16.34691371	3.70090401	4.52909119	1.783877211	7.114925995	4.158600805	6.725346158	11.37004163	11.42099049	11.92343616	11.30855226	33.93020024	5.123808018	12.17643263	10.48530912	12.48217543	3.29309951	4.582737202	2.160521736	6.234385783	12.13821205	9.218840496	22.27305243	28.67681622	4.081060679	5.132455681	0.834122028	0.816217948	26.33527291	1727.858776	152.0501878	29.01020976
ENSMUSG00000000983	3.065046321	0	0	0	0.790547333	4.158600805	0	0	0	1.834374794	0	0	2.049523207	1.014702719	0	0	0.823274878	0.763789534	1.080260868	0	0	0	0	1.246818097	0	2.566227841	1.668244056	1.632435896	0	4.407803	1.187892092	1.318645898
ENSMUSG00000001014	19.41196003	8.327034023	9.05818238	12.48714047	11.06766266	25.78332499	17.65403366	17.86720827	25.6972286	10.08906136	19.5329539	16.48038298	11.27237764	7.102919033	15.14544651	4.800836705	13.99567292	27.49642321	5.401304339	8.906265405	5.39476091	6.584886069	24.61758426	34.91090671	3.060795509	8.554092802	7.507098253	9.794615374	13.79466676	13.223409	9.503136737	18.46104258
ENSMUSG00000001016	1994.323473	1763.480761	1520.868822	1787.444965	1968.462859	1958.700979	2039.461222	1771.290057	2054.826538	1951.77478	2351.150819	2194.799239	1714.426163	1627.583161	1961.91784	2143.093505	2231.898193	1977.451103	2488.921039	2109.894274	2202.411142	2167.744494	2529.749849	2503.610738	2321.103261	1979.417074	2170.385517	1983.409613	3369.660872	2597.297918	1946.955139	3526.059132
ENSMUSG00000001017	3627.993162	3654.64271	3084.311101	3462.505666	3701.342612	3536.474125	3465.234608	3519.84003	3387.275429	3266.10432	3376.116873	3665.431061	2893.926768	3178.048916	3448.501667	3367.306865	3956.659062	3927.405782	3692.331646	3639.100044	3297.547606	3321.416533	3326.890673	3444.958401	3575.009155	3590.152749	3749.378516	3452.601919	4140.90815	3425.964882	2868.759402	4149.778642
ENSMUSG00000001018	1370.075706	1192.616317	1240.970986	1112.247441	1354.998128	1296.651731	1350.953909	1379.835766	1174.458522	1128.140498	1286.090807	1239.90646	1190.772983	1174.011046	1219.790961	1216.532021	1119.653834	1206.023674	1176.404085	1025.111148	1030.399334	965.3442977	1099.58543	1139.59174	1127.393013	1218.958224	1062.671464	1185.14846	1190.103523	1112.970257	1007.332494	1264.581417
ENSMUSG00000001020	56.19251589	15.72884204	12.68145533	21.40652653	20.55423065	24.11988467	18.49470193	16.24291661	14.27623811	11.00624876	18.50490369	21.32755444	15.37142405	10.14702719	18.64054955	24.00418353	12.34912316	41.24463482	18.36443475	14.25002465	20.23035341	11.85279492	28.13438201	34.91090671	22.44583373	7.698683522	10.00946434	9.794615374	26.33527291	24.2429165	16.63048929	31.64750156
ENSMUSG00000001021	0	0	1.811636476	0	2.371641998	0.831720161	2.522004809	0.812145831	0	0.917187397	0	1.938868585	1.024761604	0	0	2.880502023	0.823274878	8.40168487	1.080260868	3.562506162	0	0	0	0	0	2.566227841	0	0.816217948	2.508121229	0	0	0
ENSMUSG00000001023	0	0	0	0	4.743283997	0.831720161	0.84066827	1.624291661	0	0.917187397	0	0	3.074284811	0	0	0.960167341	0.823274878	1.527579067	0	0	0	0	0	1.246818097	0	0	0	0	0	0	0	0
ENSMUSG00000001025	921.5572605	460.7625493	902.1949651	644.8716116	2943.20772	652.0686062	2081.494636	2301.621284	547.2557942	476.0202589	593.1849683	924.8403152	1975.740372	610.8510368	547.5661431	1161.802483	1770.864262	3640.220917	701.0893032	2232.800737	1514.579126	450.4062071	3268.277377	2936.256618	508.0920545	929.8298876	1282.879679	798.261153	601.949095	494.7758867	669.9711399	536.6888806
ENSMUSG00000001027	7.151774749	7.40180802	19.022183	7.135508842	20.55423065	9.980641932	13.45069232	22.74008326	16.17973652	29.3499967	13.36465267	28.11359449	3.074284811	17.24994622	10.48530912	10.56184075	18.93532218	12.22063254	2.160521736	6.234385783	9.440831593	7.901863282	8.20586142	9.974544773	4.081060679	0	5.004732169	17.1405769	8.778424303	16.52926125	15.4425972	7.91187539
ENSMUSG00000001029	468.9520871	371.940853	317.9422016	401.3723724	398.4358557	356.8079491	369.8940387	384.1449779	301.7044987	290.7484048	247.7600994	306.3412365	225.4475528	223.2345982	157.2796368	192.9936356	395.9952161	522.432041	150.1562606	261.8442029	75.52665275	89.55445053	104.3316666	100.9922658	187.7287912	376.3800833	296.11332	277.5141023	141.7088495	130.0301885	152.0501878	135.8205275
ENSMUSG00000001034	384.1524722	387.6696951	435.6985725	365.6948282	528.0856183	413.36492	480.8622503	478.3538943	265.5380288	413.651516	297.1065093	305.3718022	262.3389705	227.2934091	177.0852207	216.0376517	458.5641068	504.1010922	454.7898253	477.3758257	240.0668605	300.2708047	278.9992883	233.1549841	893.7522887	486.7278804	890.842326	592.5742301	328.563881	694.2289725	250.6452314	410.0988744
ENSMUSG00000001036	1146.327324	1398.01649	1656.741557	1379.829022	1626.155864	1547.83122	1549.351621	2034.425306	1621.780649	1606.912319	1449.550789	1418.28237	1553.538591	1414.49559	1170.859519	1300.06658	1816.967655	1592.501178	1549.094084	1929.097087	1529.414718	1351.218621	1362.172996	1388.95536	2328.245117	1686.011691	2290.499089	1927.906793	1789.544497	2169.741027	1762.831865	1632.483622
ENSMUSG00000001039	566.0118873	398.7724071	324.2829292	363.0190124	464.0512844	477.4073724	461.5268801	339.4769572	387.3619274	320.0984015	423.5566845	405.2235343	308.4532427	348.0430326	365.8207849	289.0103697	355.6547471	515.5579352	259.2626083	185.2503204	254.902453	215.9842631	312.9949999	255.5977098	157.1208361	306.2365223	227.7153137	267.7194869	248.3040017	198.351135	230.4510659	272.959701
ENSMUSG00000001052	1372.11907	2063.253986	2250.052503	1947.993914	1962.929027	2011.099349	1934.377689	1972.702223	1716.95557	2301.223179	1913.201432	1690.693406	1924.502292	1945.185112	1914.151432	1984.665894	2409.725567	1909.473834	2482.439474	2749.36413	2151.160913	2054.484453	1955.33955	2011.11759	2750.634898	1982.838712	2906.915268	2498.443138	2617.224503	2786.833447	2171.466744	2423.671161
ENSMUSG00000001053	736.6327992	720.751056	567.9480353	679.6572172	751.0199662	662.0492482	716.2493658	635.9101854	860.3812834	994.2311381	702.1582901	931.6263552	502.1331858	547.9394683	521.9353874	559.7775599	1095.778862	785.9394301	974.3953027	912.0015775	531.3839497	620.2962677	610.7505428	521.1699644	1088.622936	863.963373	1459.713549	834.9909606	1030.837825	797.812343	803.0150543	1165.682974
ENSMUSG00000001054	1739.924628	1559.005814	1341.516811	1702.710797	1245.902597	1241.7582	1234.941688	847.0681014	1221.094233	1098.790501	1259.361501	1285.469872	1151.832042	1280.554831	1505.224376	1431.609506	1185.515824	1020.422817	1586.903215	1212.142722	1436.355092	1659.391289	1288.320243	1214.400826	1808.930146	1293.378832	1629.040321	1105.975319	1886.107164	1387.355994	1645.230548	1838.192382
ENSMUSG00000001056	4506.639774	2683.155407	2371.432147	2528.645946	1714.697165	1641.815598	1605.676395	1187.357204	2077.668519	1297.820166	2019.090603	2093.008638	2312.886939	2609.815393	4408.489969	3711.046773	1764.278063	1765.881402	3363.932342	2568.566943	5603.807896	5395.655645	3244.832059	2814.068444	2991.417478	2668.876954	1850.91678	1520.614037	2738.868382	2394.53898	3469.832801	3313.757143
ENSMUSG00000001062	1404.812897	1577.510334	1571.594643	1424.425953	1219.814535	1338.237739	1213.084313	1146.749913	1194.445255	1424.392027	1277.866405	1184.648706	1391.626258	1512.921754	1534.350235	1429.689171	805.1628303	972.3040763	920.3822594	881.7202751	1281.255716	1316.977214	1092.551835	1134.604468	1004.961192	980.2990351	823.2784417	982.7264092	872.8261878	877.152797	1430.222079	1061.509948
ENSMUSG00000001065	1168.80433	885.4412844	977.3778789	952.5904304	704.3776735	793.4610336	1035.703308	760.1684975	678.5971848	937.3655195	835.8048167	746.4644053	577.9655444	680.8655244	616.3031695	607.7859269	886.6670432	828.711644	720.5339988	821.1576703	672.9964236	615.0283588	519.3138013	493.7399663	917.2183876	990.5639465	998.4440676	1004.764294	751.1823082	712.9621352	703.2321185	851.8452504
ENSMUSG00000001076	25.54205268	27.75678008	30.79782009	16.0548949	26.87860932	23.28816451	25.22004809	12.99433329	10.46924128	7.337499174	13.36465267	12.6026458	15.37142405	19.27935166	36.11606475	20.16351416	15.64222267	16.03958021	2.160521736	3.562506162	24.2764241	6.584886069	14.06719101	6.234090483	2.040530339	3.421637121	2.502366084	4.081089739	5.016242459	14.32535975	9.503136737	0
ENSMUSG00000001082	556.8167483	484.8184253	508.1640315	509.2969436	629.2756769	685.3374127	692.7106542	555.5077482	591.9880069	609.9296189	639.4472276	533.188861	578.990306	544.8953601	540.575937	506.9683561	701.4301957	741.6396372	763.7444335	704.4855935	396.5149269	388.5082781	616.6118724	471.2972405	958.0289944	837.4456853	868.3210312	805.6071145	470.2727305	824.259161	475.1568368	421.9666875
ENSMUSG00000001089	1552.956803	2070.655794	2513.645611	2180.78989	2164.518597	1978.662263	1983.136448	2617.546012	2554.494872	2992.782476	2217.504292	2356.694765	2289.317422	2196.831387	1758.03683	2070.120787	3398.478695	2439.54377	2771.949387	3599.912477	3498.50245	3346.4391	3731.322414	3491.090671	4910.536262	3015.317713	4272.373028	3645.229355	3617.964873	4665.659475	3931.922825	3694.845807
ENSMUSG00000001095	2675.785438	2656.323853	3145.000922	3266.279173	1981.902163	2508.468006	2212.638886	3834.952612	4260.029452	5224.299412	4086.499565	4366.332054	3349.945682	3805.135196	3640.732334	3547.818325	2500.285803	2777.138744	2024.408866	1624.50281	2751.328064	3110.700179	3951.708407	4426.204243	1649.768779	2203.534306	900.0176683	1299.418973	3102.545961	2092.604474	3283.333743	3311.119851
ENSMUSG00000001098	1818.594151	2004.964747	2137.731042	2270.875689	2553.467885	1972.008502	2259.716309	2462.426159	2798.142669	2641.499703	2502.274199	2847.228518	3069.161003	2497.183391	1900.17102	2338.967643	3186.073776	2787.068008	2282.591214	2822.395507	2999.487066	3214.741379	4267.047938	3583.35521	4712.604819	2451.602997	4098.875646	3028.168586	2865.528504	5994.61208	4650.597541	2784.980137
ENSMUSG00000001100	6048.358074	6112.042973	5968.43637	6044.667928	5981.28112	5979.236238	5592.12533	5988.763355	6453.811375	5437.086888	6484.940694	6503.934669	6525.681892	6417.994698	6990.206082	6579.066621	4621.865163	4792.779324	5094.510253	4312.413709	6336.146689	6139.74777	5946.904998	6005.922772	4399.383412	4880.109944	3758.553859	4196.17647	4530.921001	5072.279302	5548.643962	5095.247751
ENSMUSG00000001105	3468.610753	1860.629491	1475.57791	2077.325012	1873.597179	1945.393457	1926.811674	1547.137807	1519.943484	1301.488916	1601.70222	1682.937932	1604.776671	1688.465324	2122.69258	1665.890337	1776.627186	2140.902063	1926.105127	1577.299603	1892.212389	1878.009507	2056.154419	2069.71804	1476.323701	1924.67088	1435.52401	1420.219229	1682.949345	1154.844386	1452.792029	1832.917799
ENSMUSG00000001119	759.1098055	838.2547583	898.5716921	1027.513273	1946.327533	1947.056897	2189.100174	1273.444662	1147.809544	918.1045842	524.3056046	793.9666857	982.7463778	864.5267166	747.9520507	721.0856732	1059.554767	2425.031769	126.3905215	525.4696589	209.0469853	242.3238073	518.1415354	432.6458795	241.8028452	602.2081333	427.9046004	507.6875635	240.779638	1093.135144	511.9814917	255.8173043
ENSMUSG00000001120	1209.671615	1238.877617	1221.948803	1171.115389	1028.50208	1040.481921	900.3557169	858.438143	1253.453706	1238.202986	1225.435844	1208.884563	1784.109952	1798.053218	2215.895328	2274.636431	1033.209971	853.9166986	1608.508432	1398.283669	2497.774302	2342.902463	1661.100805	1693.178975	2572.088493	1243.765093	1759.163357	1323.905511	1641.565345	1594.522735	2188.097234	1788.083838
ENSMUSG00000001123	599.7273968	650.4338798	552.5491252	597.5988655	822.1692261	810.0954368	864.2069813	813.7701223	841.3462992	775.9405377	683.6533864	771.6696969	899.7406879	778.2769855	589.5073795	752.7711954	619.9259828	927.2404938	229.015304	561.985347	339.8699374	217.3012403	446.6333144	381.5263376	532.5784186	637.2799138	564.700613	710.9258326	283.4176989	921.230827	716.2989315	270.3224092
ENSMUSG00000001127	3488.022713	3404.831689	3491.023489	3508.886473	3076.019672	3479.085434	3558.548786	3304.621385	3785.106597	4216.310463	3912.759081	3829.265456	3518.006585	3822.385142	3982.087398	3623.671545	3317.797757	3039.882344	3965.637646	3549.146764	3652.253136	3849.524396	3446.461796	3244.220688	3724.988135	3993.05052	3754.383248	4141.489867	4281.362938	3200.064978	4739.689447	4366.03657
ENSMUSG00000001128	210.4665141	90.67214825	96.01673323	121.3036503	97.23732194	126.4214645	193.353702	123.4461663	150.3763747	278.8249686	180.9368361	204.5506357	139.3675781	159.3083269	130.4838469	127.7022564	155.5989519	236.7747554	98.30373897	164.76591	165.888898	176.4749466	277.8270224	215.6995307	145.8979193	177.069721	181.8386021	234.254551	186.8550316	282.099392	299.3488072	178.0171963
ENSMUSG00000001131	38.82392007	8.327034023	25.36291067	16.9468335	11.06766266	32.43708628	18.49470193	17.05506244	75.18818737	67.87186736	90.46841805	95.97399497	69.68378904	54.79394683	41.94123649	49.92870174	103.7326346	70.26863709	137.1931302	180.7971877	136.217713	86.92049611	220.3859924	143.3840811	298.9376947	128.311392	528.8333658	139.5732691	285.9258201	234.7155097	156.8017562	258.4545961
ENSMUSG00000001134	995.1183723	569.9392176	518.1280322	600.2746814	596.072689	553.9256272	647.3145677	529.5190816	782.3378484	592.5030583	846.0853188	791.0583828	709.1350297	756.9682284	936.6876149	741.2491873	667.6759257	600.3385734	762.6641727	587.8135167	1250.235841	1094.408065	1205.089363	1173.255829	723.3680053	635.5690952	595.5631281	516.665961	1356.893585	977.4303152	919.4284793	1424.13757
ENSMUSG00000001138	1153.479099	1331.400218	1342.422629	1253.17374	1382.667285	1353.208702	1345.9099	1392.8301	1479.970017	1783.929487	1580.113165	1488.081639	1387.527211	1433.774942	1310.66364	1547.789754	1874.596896	1230.464939	2104.34817	1874.768868	1959.646901	1929.371618	1448.920674	1337.835818	2018.084506	1192.440537	1397.154397	1683.857626	1504.872738	1750.999742	1440.913108	1389.852777
ENSMUSG00000001143	2208.876715	2420.391223	2529.044521	2195.952846	1732.879754	1791.525227	1555.236299	2052.292514	1683.644348	1795.852923	1617.122973	1637.37452	1914.254675	1978.670302	1946.772394	1740.783389	1373.222496	1981.27005	1164.521215	1267.361567	1155.827525	1066.751543	1148.820599	1332.848545	693.7803154	1464.460688	1122.72825	1522.246473	949.3238853	781.2830817	922.9921556	927.0080666
ENSMUSG00000001150	1012.486968	1675.584291	1675.76374	1590.326533	1453.025998	1580.268306	1399.712669	1693.324057	1216.335487	1606.912319	1069.172213	1187.557008	1211.268215	1283.59894	1096.29732	1202.129511	1443.20086	1354.198843	1105.106868	1397.393042	856.4182945	936.370799	901.4724903	908.9303925	1358.993206	1648.373683	1507.258505	1816.901152	909.1939456	1310.219442	905.1737742	929.6453584
ENSMUSG00000001151	1243.387124	1759.779857	1927.581211	1710.738245	1760.54891	2114.232649	1892.344275	2009.248785	1742.652799	2640.582515	1610.954671	1663.549246	1666.262367	1924.891058	1752.211658	2022.11242	1672.894551	1243.449361	956.030868	1385.814897	1256.979292	1435.505163	1458.298801	1478.726263	961.0897899	1016.226225	1252.851286	1623.457498	1256.568736	1656.231977	1432.597863	1364.798505
ENSMUSG00000001155	1120.785271	902.0953525	888.6076915	1453.859927	1020.596607	976.4394691	965.9278419	254.201645	212.2400732	354.9515226	196.3575892	200.6728986	1037.058743	1113.128883	837.6596954	710.5238324	69.15508972	160.3958021	536.8896513	327.7505669	907.6685232	1212.936014	281.3438201	345.3686128	429.5316364	428.5600494	53.3838098	77.54070504	225.7309106	283.2013427	835.0881407	247.9054289
ENSMUSG00000001156	570.0986157	513.5004314	574.2887629	543.1906106	630.0662243	657.0589272	643.9518946	712.2518935	828.0218103	1041.924883	864.5902225	864.735389	841.3292765	983.2469347	775.9128751	742.2093547	687.4345228	549.1646747	378.0913037	480.0477053	666.2529724	878.4238016	787.7626963	809.1849447	597.8753894	429.4154587	833.2879061	618.6932044	831.4421875	1270.549215	1152.255329	837.3401455
ENSMUSG00000001157	1087.069762	1362.857902	1211.984803	1219.280073	1321.79514	1133.634579	1210.562308	1233.649517	580.5670164	704.3999207	674.4009345	649.5209761	634.3274326	675.7920108	652.4192343	708.6034977	952.5290334	1311.426629	903.0980855	934.267241	401.9096878	374.0215287	328.2344568	326.6663413	779.4825897	1118.875339	1076.017416	988.4399348	480.3052154	479.3485762	477.532621	481.3057529
ENSMUSG00000001158	2625.723015	1385.988552	1119.591342	1443.156663	1571.608098	1474.639846	1513.202885	1271.008225	970.7841914	710.8202325	1021.881904	1091.583014	1018.613034	948.7470422	1155.714072	1054.263741	1306.537231	1788.795088	1575.020345	1148.908237	1122.110269	1068.06852	1342.244475	1172.009011	1039.650208	1239.488047	977.5910169	889.6775631	1428.37504	968.6147092	826.7728961	1552.046222
ENSMUSG00000001166	227.8351099	204.4749466	182.9752841	185.5232299	264.8333565	326.0343031	247.1564713	219.2793743	123.7273969	144.9156087	158.3197316	132.8124981	181.3828038	295.2784912	235.3369381	267.8866882	124.3145065	147.41138	79.93930422	65.906364	138.9150934	135.648653	148.8777715	140.8904449	55.09431916	106.92616	100.0946434	111.8218589	82.76800057	111.2970257	228.0752817	108.1289637
ENSMUSG00000001173	745.8279381	860.4601824	1249.12335	794.7172973	807.9393741	811.7588772	848.2342841	1043.607392	877.5127691	1043.759258	908.7963813	905.4516293	919.2111584	947.7323395	764.2625316	873.7522804	734.3611908	865.3735416	640.5946946	748.126294	570.4959663	572.885088	486.4903556	541.119054	776.4217941	855.4092802	905.8565225	949.2614733	509.1486095	496.9797882	762.6267231	531.414297
ENSMUSG00000001175	12447.15311	9759.283875	9597.144232	10839.72987	11339.61094	10085.43867	10477.24865	9517.53699	10569.17495	8755.47089	11188.27038	11438.35522	11685.35657	10138.90957	11321.80378	10597.36694	10733.03458	13276.95346	12590.44041	11334.11335	13249.5328	12752.29036	14556.02589	14168.84085	14216.37487	11471.89386	11632.6658	8711.494157	12861.64566	12132.47776	10525.91183	13160.08607
ENSMUSG00000001211	19362.91929	22784.61554	23052.16834	21574.21098	17770.71349	19059.69921	16603.19833	18265.97188	22561.21496	22115.22251	22409.43837	21589.3017	23301.02934	25170.71565	27487.82038	26974.94128	23132.37751	14805.29632	26767.78404	22054.58502	29338.05852	29600.37986	23023.30261	23911.47746	21644.92558	19633.3538	17999.51924	20382.59459	21879.59554	21504.56889	23938.40144	23969.02649
ENSMUSG00000001225	0	0	0.905818238	0	0	0	0	0.812145831	4.758746036	1.834374794	6.16830123	0.969434293	3.074284811	2.029405438	2.330068694	0.960167341	0.823274878	0.763789534	0	0	1.348690228	2.633954427	4.689063668	6.234090483	1.02026517	0.85540928	2.502366084	0	6.270303073	0	4.751568368	15.82375078
ENSMUSG00000001227	138.9487666	186.8956525	173.9171017	150.7376243	255.3467885	187.1370362	244.6344665	262.3231033	912.7274898	790.615536	797.7669591	984.9452413	706.0607449	639.262713	625.6234443	706.683163	783.7576835	278.0193902	502.3213035	770.3919575	640.6278581	716.4356043	1484.088651	1281.729003	1023.325965	475.6075598	1119.391762	665.2176275	698.5117624	1185.699007	1727.195102	774.0451424
ENSMUSG00000001228	55.17083378	63.84059417	96.92255147	55.30019353	83.79801728	107.2919008	73.13813947	95.83320802	59.00845085	61.45155559	75.04766497	72.70757195	64.55998103	67.98508217	76.8922669	71.05238324	57.62924143	109.9856928	76.69852161	102.4220522	60.69106024	90.87142775	56.26876402	76.0559039	138.7560631	113.7694343	245.2318763	100.3948076	181.8387891	174.1082185	155.6138641	181.973134
ENSMUSG00000001229	1540.696617	1901.339435	2131.390314	1956.021361	1736.041943	1798.178988	1709.078592	1694.948349	1787.385011	1972.870091	1695.254788	1711.051527	2091.538433	2104.493439	1996.868871	1884.808491	1964.333858	1704.01445	2145.398083	2536.504387	1548.296381	1514.523796	1485.260917	1544.807622	2524.13603	2816.86276	3070.403185	2516.399933	1542.494556	1609.950046	1636.915303	1499.300386
ENSMUSG00000001240	729.4810244	491.2950073	464.6847561	516.4324525	737.5806615	707.793857	812.0855485	656.2138312	630.0579752	742.004604	564.3995626	654.3681475	516.4798482	497.2043323	442.7130518	571.2995679	819.9817781	898.2164915	371.6097385	549.5165755	267.0406651	289.734987	411.4653369	392.7477004	485.6462208	644.123188	709.8378459	733.7799351	443.9374576	380.1730087	425.265369	450.9768972
ENSMUSG00000001247	2324.326794	2195.561304	1974.683759	2104.975108	2351.087768	2214.039069	1820.887472	1680.329724	2102.413999	1942.602906	2413.861882	2276.231719	2114.083188	2152.184467	2370.844896	2261.194088	2521.69095	2362.401028	4343.728949	3131.442916	3259.78428	3424.140756	3085.403894	3055.951155	5264.568276	2915.234827	4629.377256	2508.237754	3908.906936	4164.271884	2650.187257	3937.476653
ENSMUSG00000001248	1308.774779	890.0674144	1048.93752	1027.513273	752.6010609	918.2190578	1217.287655	983.5086009	1216.335487	1844.463855	1352.91407	1416.343502	1140.559665	1075.584882	1195.32524	1163.722817	1365.813022	1109.786192	998.1610418	1197.892697	1468.723658	1755.530626	1934.238763	1912.61896	1340.628433	1417.413177	1613.192002	1637.333203	2252.292864	2087.09472	3080.204195	2083.460519
ENSMUSG00000001249	26014.06981	23767.20555	17991.36184	21651.80964	19236.38825	20401.26383	18254.27081	13946.98035	20885.1846	19549.84936	23143.46622	21681.39796	20073.03029	23192.04535	29775.94784	27349.40654	19662.2739	15414.03658	26707.28943	18617.6572	32516.92139	32811.1703	26618.64218	24316.69334	20632.82253	18364.78184	14634.67098	15682.81165	23642.80477	17364.53992	28174.42464	25995.78524
ENSMUSG00000001260	13.28186739	11.10271203	15.39891005	18.73071071	18.18258866	23.28816451	22.69804328	13.80647912	19.03498415	7.337499174	10.28050205	15.51094868	8.198092829	8.117621752	4.660137388	11.52200809	14.8189478	14.51200114	7.561826075	6.234385783	1.348690228	3.950931641	15.23945692	12.46818097	2.040530339	12.8311392	15.01419651	14.69192306	15.04872738	7.71365525	1.187892092	17.14239668
ENSMUSG00000001270	7220.22745	5521.748783	4463.872277	10745.18438	8216.948977	5892.737341	6162.939085	4610.551881	5951.287793	6274.478982	6427.369882	7739.963393	4963.945208	4741.705806	5758.764777	4649.130266	8850.204934	10204.99196	2481.359213	2122.363046	5489.169226	4809.600785	6890.579061	6513.377737	1637.525597	2160.763842	1701.608937	2039.728652	5036.307428	4545.546844	4979.64365	5418.315996
ENSMUSG00000001280	1847.20125	2843.219506	3074.3471	2551.83635	2968.505235	2937.635609	2996.141713	3097.524198	2946.615546	3440.369925	2987.513896	2942.233078	3346.871397	3454.048055	2840.353738	3067.734655	3271.694364	2845.879802	3256.986516	3670.271973	3263.830351	3421.506801	2947.076516	2939.997072	4000.45973	3259.964767	3925.378264	3450.153265	2752.663049	4592.930726	3279.770066	2878.603996
ENSMUSG00000001281	194.1196003	143.4100304	123.1912804	152.5215015	116.2104579	123.0945838	111.8088799	150.2469787	93.27142231	108.2281128	77.10376538	83.37134917	103.500922	107.5584882	90.87267906	96.97690145	123.4912316	194.7663311	73.45773901	107.7658114	52.59891888	36.87536198	72.68048686	68.57499532	64.27670569	143.7087591	125.1183042	118.3516024	46.40024274	47.38388225	48.70357578	40.87802285
ENSMUSG00000001285	1885.003487	1235.176713	977.3778789	1201.441301	1362.113054	1425.568356	1533.378924	1149.18635	1126.871061	1138.229559	1271.698104	1262.203449	1030.910173	979.1881238	1248.91682	1146.439805	1180.576174	1308.371471	1052.174085	886.1734078	1049.280997	1082.55527	1130.064344	1221.881735	809.0702796	982.0098537	820.7760756	870.9045503	1172.546675	801.1181952	1044.157149	1304.140794
ENSMUSG00000001288	702.9172896	821.6006902	852.374962	1082.813467	1117.833929	894.9308933	976.8565294	1054.977434	586.2775117	921.7733338	535.6141568	625.2851188	507.2569938	513.4395758	408.9270558	436.8761402	1453.080159	1131.172299	616.8289555	960.0954106	292.6657794	335.8291895	399.7426777	352.8495214	655.0102389	925.5528412	1116.889396	1181.883588	428.8887302	368.0515505	465.6537001	407.4615826
ENSMUSG00000001289	10632.64569	5494.917229	4489.235188	6455.851625	6504.623454	6496.566178	6291.561331	5058.856379	6284.400016	4247.494835	6566.15666	6685.218882	5655.65929	5548.394467	6760.694315	5494.077526	6347.449306	6677.811893	6246.068338	4215.335416	7995.035669	8390.461829	11878.57054	10937.08834	4227.978863	4120.506503	4049.662446	3872.954162	11097.18238	6623.825958	6795.930659	12147.36602
ENSMUSG00000001300	827.5625067	1074.187389	937.5218764	1020.377764	1334.443898	1052.126004	1281.178443	1259.638183	650.0447086	664.0436753	567.4837132	736.7700624	700.9369368	515.4689812	408.9270558	535.7733763	1412.73969	1754.424559	561.7356513	1024.220522	477.4363406	488.5985463	1030.421741	869.0322134	697.8613761	737.3627995	892.5105701	872.5369862	647.0952772	1045.751262	749.5599101	702.8382638
ENSMUSG00000001305	347.3719164	415.4264751	374.1029323	371.9383984	490.1393464	480.7342531	418.6527983	453.1773735	482.5368481	363.2062091	417.3883833	415.8873115	425.2760655	424.1457365	445.0431205	387.9076058	405.0512398	402.5170842	668.6814772	513.0008873	540.8247813	512.3041361	582.6161608	594.7322321	779.4825897	646.6894158	705.6672358	519.9308328	771.247278	801.1181952	356.3676276	718.6620146
ENSMUSG00000001313	502.6675967	482.0427473	507.2582133	486.9984785	950.2378941	920.7142183	881.8610149	521.3976233	509.1858259	309.0921527	565.4276128	551.6081125	591.2874453	636.2186048	856.300245	683.6391469	313.6677284	611.7954164	316.5164343	290.3442522	520.5944279	617.6623132	599.0278836	764.2994933	319.3429981	403.7531803	319.4687368	338.7304483	721.0848534	755.9382145	648.5890823	692.2890967
ENSMUSG00000001323	5591.666172	7054.848269	6946.720068	6156.160254	5262.673595	6009.178163	5133.961123	5487.669378	5474.46144	5660.880613	5923.625282	5461.792805	6430.379062	6862.434488	7282.629703	6941.049709	3789.534262	4578.918254	4182.77008	3805.647208	4913.278499	4795.114035	3879.02792	4181.827896	2359.873338	4770.617556	3178.004927	4178.219675	2969.615536	2352.664851	4522.305195	3301.88933
ENSMUSG00000001333	20.43364214	28.68200608	32.60945657	21.40652653	48.2233873	36.59568709	31.94539425	34.92227072	31.40772384	28.4328093	23.64515472	31.99133166	21.51999368	29.42637885	26.79578998	20.16351416	42.81029364	38.18947668	37.80913037	33.84380854	10.78952182	17.12070378	15.23945692	16.20863526	22.44583373	37.63800833	55.05205385	44.07576918	27.58933352	23.14096575	28.50941021	31.64750156
ENSMUSG00000001334	149.1655876	137.8586744	120.4738257	98.11324658	113.8388159	103.1333	115.171553	197.3514369	159.8938668	125.6546734	178.8807357	154.1400525	137.3180549	79.14681208	131.6488812	100.8175708	44.45684339	126.7890626	36.7288695	31.17192892	52.59891888	82.96956447	119.5711235	133.4095363	13.26344721	57.31242177	30.02839301	70.19474351	71.48145504	106.8892227	67.70984925	100.2170883
ENSMUSG00000001348	4244.067473	3058.797164	2619.626344	3020.104117	2693.394763	2791.25286	2871.722809	2645.15897	2327.978561	1904.998223	2732.557445	2551.551058	3547.724672	3644.812167	3837.623139	3434.518579	996.9858768	2090.491954	1958.512953	1613.815291	4273.999331	3936.444892	3856.754867	3724.245655	1335.527107	2029.886222	899.1835463	1101.89423	3110.070324	2311.892673	3081.392087	3552.43205
ENSMUSG00000001349	129.7536276	86.04601824	101.4516427	103.4648782	392.1114771	119.7677032	463.2082166	318.3611656	113.2581557	70.62342955	117.1977234	127.9653266	347.3941836	158.2936242	133.9789499	269.8070228	144.0731036	846.2788033	132.8720867	594.0479025	246.8103116	63.21490626	466.561835	423.9181529	24.48636407	81.26388162	294.4450759	111.8218589	42.6380609	24.2429165	54.64303624	32.96614746
ENSMUSG00000001366	1666.363517	2697.959023	2622.343799	2135.301021	2383.500208	2336.301932	2016.763179	2398.266638	2314.654072	2301.223179	2170.213983	2094.947506	2451.229756	2431.227715	2161.138714	2419.6217	2101.820763	1951.482258	2504.044692	2120.581793	1660.23767	1523.742636	956.5689884	1345.316726	2311.920875	2561.095385	2439.806932	2487.016087	1660.376254	1359.807225	1775.898678	1566.551327
ENSMUSG00000001376	1465.092141	1904.115113	1755.475745	1594.786226	1565.283719	1598.56615	1536.741597	1389.581516	1466.645528	1460.162336	1547.215559	1454.151439	1783.08519	1933.00868	1908.32626	2129.651163	1341.114776	1228.17357	1970.395823	1632.518449	1909.745362	1659.391289	990.5647	1152.059921	1875.247382	1895.586965	1357.11654	1329.619037	1550.01892	1424.82232	1344.693848	1533.58518
ENSMUSG00000001380	2894.425409	2699.809475	2126.861223	2404.66648	2393.777324	2488.506722	2247.106285	2122.949201	2485.01718	2104.027888	2690.407387	2531.192938	2512.715452	2629.094745	2948.701932	2964.996749	2120.756085	2321.920182	3296.956169	2669.207742	3543.009228	3530.81591	2893.152283	3181.879783	2877.147779	2396.856803	2575.768823	2149.918075	3543.975297	2695.371534	2445.869818	3895.279984
ENSMUSG00000001383	4822.339545	2955.171852	2395.88924	3081.647881	3208.831624	3293.611838	3161.753362	2883.929845	2964.698781	2779.995	3389.481526	3301.893201	2860.109636	2955.82902	4001.892982	3694.723928	2655.884755	2987.180866	3194.331386	2488.410554	4576.105942	4328.904102	5222.444661	5176.788737	2376.19758	2110.294694	2325.532214	2228.274998	5226.924642	3405.027817	3152.665612	5751.933409
ENSMUSG00000001403	42.9106485	26.83155407	39.85600247	19.62264932	53.75721863	48.23976934	31.94539425	100.706083	169.4113589	83.46405311	94.58061887	99.85173214	31.76760971	25.36756797	47.76640822	32.6456896	66.68526509	122.9701149	37.80913037	47.20320665	56.64498956	75.06770118	126.604719	94.75817535	32.64848543	23.95145985	19.18480665	21.22166664	77.75175811	160.8848095	41.57622322	116.0408391
ENSMUSG00000001415	2833.124483	3472.373187	3094.275101	3252.900093	2664.935059	2761.310935	2727.127867	2550.950054	2553.543123	2836.860618	2629.752425	2403.227611	1931.675623	2262.787063	2617.832178	2563.646801	2810.660432	2560.986306	3583.225298	3672.053226	2745.933303	2867.059394	2269.506816	2176.944397	4291.235304	4098.265861	3289.777279	3388.120701	2572.078321	2958.737764	2559.907458	2521.250958
ENSMUSG00000001416	7468.496202	6571.880296	5732.01781	6485.285599	6041.362717	5865.290576	5428.195018	5128.700921	6042.655717	4425.42919	6202.226887	6105.497175	7406.976871	6916.213733	7926.893696	7008.261423	5699.531978	6298.972284	8307.206073	7410.903443	8889.21729	8460.261621	8037.055128	8348.693975	7736.670782	7843.24769	6602.075852	5694.752622	8072.388177	7373.152468	6032.116044	8618.669592
ENSMUSG00000001418	7905.776144	6570.95507	6152.317473	6058.938946	6201.053279	6187.997998	5773.709676	5171.74465	5420.211735	5584.754059	6039.794955	5655.679663	5953.864917	6185.627775	6761.85935	6466.727042	5111.713715	5565.734332	6947.157641	5260.040348	6937.662531	6982.613187	7087.519735	7052.003155	5497.188734	5355.717503	4989.717972	5019.740379	6610.1535	5477.797178	6193.669368	7385.735677
ENSMUSG00000001419	2029.060665	2751.622132	2997.35255	2690.978772	2494.176835	2618.255067	2463.998699	3181.987365	5162.2877	5371.049396	5492.872246	5081.774562	5487.598387	5270.365922	5660.901892	5031.276867	3998.646081	2305.116812	6374.619381	5761.46309	9776.65546	10797.89618	8490.722038	10221.41476	8536.558675	4030.688528	6445.260911	5120.951405	9293.843215	9946.207469	9341.583412	9014.263361
ENSMUSG00000001420	243.1603415	242.4092127	250.0058337	263.1218886	456.9363584	444.9702862	434.6254954	717.1247685	357.8577019	313.6780897	368.0419734	351.9046482	557.4703123	272.9550314	325.0445828	376.3855977	355.6547471	416.2652958	250.6205213	291.2348787	285.9223282	252.859625	370.4360298	523.6636006	177.5261395	280.5742439	371.1843025	328.119615	258.3364866	299.730604	301.7245914	290.1020976
ENSMUSG00000001424	3733.226419	4833.380637	4459.343186	4788.818372	4730.63524	4890.514547	4219.314046	4107.021466	4552.216458	4335.544825	4302.390108	4127.851218	6165.990569	6122.716206	6172.35197	5561.28924	3965.715085	4264.236966	5124.757557	4945.649179	5040.055381	5342.976556	5051.293837	5285.261912	4616.699893	6594.350141	5420.959061	5433.562879	3694.462571	4537.833188	4559.129849	3697.483099
ENSMUSG00000001435	6653.193881	8915.47776	8700.384176	9308.271285	12248.74037	10810.69865	9640.783717	10688.65128	12515.50208	12301.31737	11996.31784	12423.30046	9978.103734	10003.95411	9104.743421	9328.985886	13320.58752	13775.70803	14944.32885	15321.44838	7339.572219	8498.45396	10211.6084	9544.39253	21557.18277	16209.15045	20823.02231	17775.59447	12143.06893	20254.95673	10655.39207	12139.45414
ENSMUSG00000001436	4082.6417	4401.300094	3956.614064	3912.042723	3768.539136	4270.883027	3862.870699	4002.254654	9116.805656	7953.849105	9255.535996	8802.463377	6056.341077	6449.450482	7251.173775	7412.491873	4838.386456	3175.073091	5106.393122	3938.350562	6738.056377	7531.792685	9183.531195	9877.292962	4720.76694	4496.031177	4272.373028	5736.379737	7816.559811	8231.572102	6869.579969	7903.963515
ENSMUSG00000001440	5206.492017	7360.17285	7207.59572	7093.587728	7175.007593	6947.358505	6378.150162	6939.786123	6669.858445	7010.063274	6802.608207	6366.275	6847.457035	7253.095035	6796.81038	7317.435306	8548.063054	6748.08053	10827.45468	10578.86205	8449.544276	8926.471555	6922.230241	7438.516765	12831.87504	10513.83546	11585.95497	8931.873003	10426.25995	9503.223268	7942.246528	10206.31925
ENSMUSG00000001441	5569.189165	4666.839957	4349.739179	4830.739486	4419.159591	4432.236738	4510.185267	4178.490299	3373.95094	3702.685521	3716.401491	3581.090277	4042.684526	3725.988384	4146.357241	4327.474206	5497.006358	4445.255086	6799.161902	6441.901767	3959.754508	3846.890441	3886.061515	3567.146575	5557.384379	5136.732728	5250.798167	4842.621084	4171.005604	4028.731942	3623.070881	4186.700727
ENSMUSG00000001444	16.34691371	15.72884204	11.77563709	17.83877211	8.696020661	16.63440322	13.45069232	19.49149994	1.903498415	12.84062356	2.05610041	9.694342927	10.24761604	7.102919033	6.990206082	8.64150607	3.29309951	22.14989648	5.401304339	1.781253081	5.39476091	2.633954427	4.689063668	3.74045429	6.121591018	1.71081856	5.838854197	2.448653843	0	5.50975375	4.751568368	0
ENSMUSG00000001445	4361.560915	3815.632034	3549.901675	3813.929476	3489.475927	3608.833779	3306.348305	3065.038365	3542.410549	2942.337169	3667.055082	3622.775952	3802.890311	3958.355307	4590.235327	4137.361073	2544.742647	3053.630555	3495.724168	2721.754708	4325.24956	4655.514451	3890.750579	3765.390652	2701.662169	2827.98308	2417.285637	2401.313202	3235.476386	2688.75983	3335.600995	3601.221948
ENSMUSG00000001467	17768.07352	18577.6129	16330.99701	18305.256	15560.34315	11328.86031	9072.491967	13539.28314	15104.25992	13108.44228	16642.07672	14425.18227	12413.96207	14572.14575	25249.7894	16937.3519	2801.604408	15762.32461	4707.776862	4014.944445	13194.2365	15091.24189	10814.15309	10585.48564	4790.144972	4677.377944	2240.451767	2672.297561	5792.505979	6433.188478	6507.27288	6682.897413
ENSMUSG00000001472	7583.946281	8037.438284	9146.04675	8355.680854	7209.001128	7250.936364	7639.993235	7751.119808	10369.30761	12344.42517	10714.33924	10071.45287	9915.593276	10570.15822	10796.37329	9737.057006	9075.782251	7145.251087	12473.77224	11163.11306	12403.90402	12923.4974	11342.84501	11816.0951	12985.93508	11504.39941	10896.97017	10947.11512	13660.48228	11877.92713	13096.51032	14018.52455
ENSMUSG00000001473	242.1386594	202.6244946	195.6567394	230.1201602	288.5497765	265.3187314	268.173178	232.2737076	572.0012736	321.0155889	422.5286343	486.6560149	553.3712659	431.2486556	427.5676053	391.7482752	522.7795473	422.3756121	916.0612159	882.6109016	1177.406569	946.9066167	1339.899943	1103.434016	1861.983935	607.3405889	1568.149413	646.4446147	986.9457037	1598.930538	659.2801111	1049.642135
ENSMUSG00000001482	9042.908329	11084.20751	11003.87996	9146.830397	6394.737375	6214.613043	5508.058503	5940.846751	8806.535415	6823.874232	8542.069154	7782.618501	11707.90132	13688.33968	14500.01748	13188.8586	5560.398523	5154.051773	9108.759637	7099.184154	15882.17612	16387.14747	9625.475445	10369.78611	7489.766611	8235.025141	5305.850221	6333.851275	9376.611216	8253.611117	11280.22331	10272.25155
ENSMUSG00000001493	405.6077965	358.062463	257.2523796	354.0996263	356.5368471	336.8466652	350.5586685	328.9190614	215.0953208	195.3609155	151.1233801	207.4589386	256.1904009	244.5433553	140.969156	190.1131335	275.797084	414.7377168	60.4946086	145.1721261	39.1120166	39.50931641	56.26876402	61.09408674	111.2089035	281.4296532	175.9997479	227.7248074	68.97333381	84.85020775	134.2318064	46.15260644
ENSMUSG00000001494	43.9323306	43.48562212	51.63163957	64.21957958	47.43283997	81.50857578	59.68744715	52.78947899	20.93848256	13.75781095	12.33660246	17.44981727	22.54475528	14.20583807	17.4755152	9.601673411	13.17239804	41.24463482	1.080260868	3.562506162	0	1.316977214	2.344531834	8.727726677	2.040530339	15.39736704	0.834122028	9.794615374	0	0	2.375784184	3.955937695
ENSMUSG00000001497	0	3.70090401	5.434909428	9.811324658	13.43930466	4.990320966	9.247350967	4.060729153	5.710495244	3.668749587	1.028050205	0	3.074284811	2.029405438	12.81537782	17.28301214	1.646549755	6.110316269	6.481565207	5.343759243	5.39476091	6.584886069	8.20586142	3.74045429	4.081060679	1.71081856	0.834122028	0.816217948	2.508121229	4.407803	2.375784184	0
ENSMUSG00000001504	916.44885	970.5620767	1084.264431	1511.835936	1020.596607	856.6717659	926.4164332	938.8405802	1376.229354	1837.126356	1798.059809	2020.301066	701.9616984	673.7626054	1130.083317	1216.532021	2002.204502	1102.148297	903.0980855	899.5328059	1123.45896	1443.407026	1293.009307	1203.179463	880.4888415	829.7470018	929.2119393	1049.656281	1037.108128	1010.488838	908.7374504	1116.893076
ENSMUSG00000001506	1597.910815	1633.94912	1335.176083	1659.005806	3999.378957	3767.692329	4542.130661	2238.273909	768.0616103	942.8686439	577.7642153	812.3859372	1454.136715	1298.81948	1114.93787	1161.802483	2322.45843	6246.270806	267.9046952	957.423531	354.7055299	471.4778425	634.1958612	571.0426883	325.4645891	1342.99257	833.2879061	1273.299999	387.5047299	1078.809784	511.9814917	280.8715764
ENSMUSG00000001507	1783.856959	2182.60814	3030.867825	2340.4469	3449.158013	2219.02939	2500.147434	3544.204405	2852.392374	3432.115239	3000.878549	2994.58253	3222.875243	2198.860792	2190.264572	2602.053494	5066.433597	4090.856742	3522.73069	5063.211883	2449.221453	2748.531445	4297.526852	3390.098405	4500.389664	3079.473409	7994.225517	4646.728777	3977.88027	3753.244254	4158.810214	3922.971548
ENSMUSG00000001508	25.54205268	8.327034023	9.05818238	8.027447448	8.696020661	9.980641932	29.42338944	16.24291661	6.662244451	8.254686571	14.39270287	6.786040049	10.24761604	4.058810876	9.320274775	7.681338729	13.99567292	12.98442207	3.240782603	5.343759243	6.743451138	6.584886069	15.23945692	9.974544773	7.141856188	9.409502082	5.838854197	9.794615374	11.28654553	7.71365525	10.69102883	10.54916719
ENSMUSG00000001510	1.021682107	0.925226003	4.52909119	0.891938605	3.952736664	0.831720161	5.044009618	7.309312476	0	0	2.05610041	8.724908634	12.29713924	8.117621752	1.165034347	7.681338729	10.70257341	11.456843	3.240782603	12.46877157	8.092141366	9.218840496	24.61758426	4.987272387	2.040530339	1.71081856	3.336488112	4.897307687	1.254060615	47.38388225	4.751568368	2.637291797
ENSMUSG00000001517	42.9106485	58.28923816	68.84218609	44.59693026	72.73035462	46.57632902	53.80276926	68.22024978	45.68396195	76.12655393	51.40251025	49.44114893	49.18855697	58.8527577	44.27130518	48.00836705	58.45251631	53.46526735	41.04991298	51.65633935	40.46070683	60.58095183	64.47462544	46.13226958	90.8036001	44.48128257	76.73922658	57.9514743	58.94084889	185.127726	51.07935996	60.65771133
ENSMUSG00000001518	847.9961488	862.3106344	722.842954	857.1529997	869.6020661	865.8206876	882.7016832	745.5498726	1001.240166	878.6655261	1105.15397	927.7486181	1065.752068	1081.673098	1177.849725	1018.737549	860.3222471	808.8531161	1427.024606	1128.423827	1418.822119	1431.554231	1192.194438	1312.899456	1356.952676	1218.958224	965.0791865	920.6938451	1666.646557	1240.796544	1134.436948	1588.968308
ENSMUSG00000001520	252.3554804	208.1758506	151.2716458	193.5506773	265.6239038	289.438616	319.4539425	294.8089365	123.7273969	94.47030187	114.1135728	119.240418	62.51045782	67.98508217	83.88247298	62.41087717	136.6636297	261.97981	97.2234781	61.45323129	28.32249478	38.1923392	25.78985018	47.37908767	44.89166747	94.9504301	75.07098253	121.6164742	31.35151537	33.0585225	41.57622322	32.96614746
ENSMUSG00000001521	2154.727564	2898.733066	3047.172553	2183.465706	1936.050418	2002.782148	1909.157641	1707.942682	1511.377741	1738.070117	1564.692412	1305.827992	1962.418471	2291.198739	2078.421275	2276.556766	1078.49009	1251.087256	1488.599476	1298.533496	1472.769729	1939.907436	957.7412543	1001.194932	1610.998703	1616.72354	1183.619158	1290.440576	1034.600007	1411.598911	1730.758778	1020.631925
ENSMUSG00000001524	708.0257002	638.4059417	511.7873045	610.9779446	596.8632363	599.6702361	585.1051157	594.490748	399.7346671	462.262448	463.6506425	451.7563804	454.994152	410.9546012	435.7228457	448.3981483	539.2450448	530.8337259	599.5447816	493.4071034	227.9286485	247.5917162	212.180131	204.4781679	499.9299332	732.2303439	450.4258952	579.514743	253.3202442	214.8803962	204.3174398	321.7495992
ENSMUSG00000001525	2468.383971	2224.24331	2249.146685	2517.050744	3295.791831	3165.526933	3057.510497	2775.914449	2720.099234	2453.476286	2760.314801	2960.65233	2961.561034	2393.683714	2448.902197	2404.259022	4787.343413	3798.325351	5603.313121	5211.946515	2705.472597	2603.663952	4537.841365	3840.199738	7629.542939	3964.822014	6935.724664	5020.556597	4642.532395	6406.74166	2881.826215	4973.932329
ENSMUSG00000001542	1833.919382	2720.164447	2915.828908	2269.091812	1902.84743	2081.795563	1968.845088	2312.991326	4502.7255	3843.015193	4811.27496	5252.394998	5333.884147	5385.02733	6777.004796	7086.995145	3513.737178	1825.456985	8472.485986	6573.714495	13701.34402	12982.76137	7239.914304	8523.248509	9993.497337	3372.023383	6825.620556	3767.662047	13576.46021	7351.113453	10599.56114	13351.28972
ENSMUSG00000001552	6861.617031	8524.107161	8382.441975	8666.967428	8782.980868	8471.06984	7685.389322	8327.743348	10341.70689	10006.5145	10970.32374	10209.11254	9534.38196	9576.764262	11058.50602	10558.00008	11780.24022	9131.103875	12736.27563	10927.98765	18860.08414	19349.02922	17669.56417	16698.63477	12781.88205	9945.843701	11963.81225	11005.88281	17219.5063	12355.07181	13884.08277	18374.01195
ENSMUSG00000001555	273.8108047	236.8578566	285.332745	268.4735202	418.1995391	319.3805418	329.5419617	315.1125823	324.5464797	271.4874695	222.0588443	292.7691564	280.7846794	260.7785988	186.4054955	212.1969824	400.1115905	394.1153994	137.1931302	236.0160332	152.4019957	154.086334	243.8313108	199.4908955	258.1270879	344.7299399	372.8525466	402.3954483	165.5360011	357.032043	325.4824332	196.4782389
ENSMUSG00000001558	9.195138963	3.70090401	3.623272952	3.567754421	8.696020661	2.495160483	8.406682697	8.933604137	1.903498415	4.585936984	1.028050205	1.938868585	0	0	0	0	0.823274878	4.582737202	0	1.781253081	0	0	0	0	0	0.85540928	1.668244056	3.264871791	0	0	0	0
ENSMUSG00000001569	1186.172926	1436.875982	1341.516811	1279.03996	1390.572758	1527.869936	1394.668659	1375.775037	1550.399459	1257.463921	1407.400731	1401.801987	1474.631948	1612.36262	1716.095593	1645.726823	1344.407875	978.4143926	1456.19165	1435.689983	1696.652306	1604.078246	1820.528969	1817.860785	1522.235633	1183.031035	1481.400722	1398.997563	1794.56074	1527.303739	1364.888014	1871.15853
ENSMUSG00000001576	4340.105591	4879.641937	4618.767196	5018.046593	4169.346633	4059.626106	3759.468502	3778.102404	3937.38647	3894.377687	3761.6357	3924.270017	5223.209893	5166.866245	5999.926887	5787.888732	3818.348882	3772.356507	4863.334427	4725.664424	5539.070765	5236.301402	4789.878537	4840.147851	3479.104229	4028.122301	3387.369556	3638.699611	3538.959055	2307.48487	4767.010966	3909.785089
ENSMUSG00000001583	289.1360363	323.8291009	382.2552965	419.2111445	452.1930744	470.7536111	428.7408176	425.5644153	555.821537	675.9671114	556.1751609	557.4247183	396.5827406	352.1018435	421.7424336	404.2304506	506.3140497	425.4307702	388.8939124	427.5007394	389.7714758	405.6289818	627.1622657	461.3226958	489.7272815	347.2961678	671.4682326	480.7523713	490.3377003	623.7041245	479.9084052	501.0854414
ENSMUSG00000001588	122.6018528	66.61627218	78.80618671	58.86794795	67.98707062	62.37901208	72.2974712	90.96033303	49.49095878	90.80155228	63.73911271	66.89096619	56.3618882	71.02919033	79.22233559	52.80920376	22.2284217	129.8442207	15.12365215	29.39067584	32.36856546	47.41117969	63.30235952	81.04317628	38.77007645	35.92718977	29.19427098	46.52442303	52.67054582	39.670227	100.9708278	60.65771133
ENSMUSG00000001604	5993.18724	3906.304183	3559.865676	3935.233127	3341.643576	3845.042304	3447.580574	3251.831906	2800.046168	2411.285666	2965.924842	2977.132713	3374.539961	3817.311629	4152.182412	3786.899993	1826.846953	2421.976611	1644.157041	1037.57992	3812.747273	3645.392928	4684.374605	4582.056505	1090.663466	1887.032872	795.7524148	1287.991922	3458.699175	1897.559191	3769.181608	3474.631942
ENSMUSG00000001622	0	0	3.623272952	0	0	0	0	0	0	0.917187397	0	0	0	0	1.165034347	0	0	0.763789534	0	1.781253081	0	0	1.172265917	1.246818097	2.040530339	0	0	0	0	0	1.187892092	0
ENSMUSG00000001627	750.9363487	607.8734837	896.7600557	676.0894628	835.6085308	598.0067958	835.6242601	905.5426012	1907.305411	1478.506084	2011.894251	2093.978072	2429.709762	1489.583591	1767.357104	1865.605144	2294.467084	1006.674605	6685.734511	4608.992347	7785.988684	8117.847545	8255.096588	8709.024405	9937.382753	2629.528127	5226.608628	2063.398972	13968.98119	7796.301556	6066.564914	13902.48371
ENSMUSG00000001630	771.3699908	1036.253123	1142.236798	924.0483951	885.4130128	891.6040126	854.9596303	916.100497	666.2244451	793.3670982	745.3363987	753.2504454	602.5598229	565.1894145	544.07104	767.1737055	799.3999062	810.3806952	881.4928681	944.9547595	737.7335545	782.284465	662.3302432	735.622677	1093.724262	1082.092739	945.8943798	908.4505759	875.334309	923.4347285	742.4325576	778.00108
ENSMUSG00000001632	1175.956105	1164.859537	1392.242632	1242.470477	1253.80807	1324.930217	1395.509328	1396.890829	1810.226992	1764.668551	1809.368361	1744.981727	1644.742374	1777.759164	1753.376692	1713.898704	1538.700746	1317.536946	1518.84678	1760.768671	2468.103116	2810.429374	2974.038632	2928.775709	2021.145301	1449.063321	1969.362108	1696.100896	2526.932139	2770.304185	2716.709215	2471.142414
ENSMUSG00000001642	1858.439753	1668.182483	8084.427775	1566.244191	9978.288435	778.4900707	4269.754142	11593.38173	1210.624992	1375.781095	1202.81874	4330.462985	9588.694325	1810.229651	1942.112256	5162.819793	1700.885897	14544.0803	1393.536519	4740.805075	3855.905361	1656.757335	10127.20526	8171.645806	1000.880131	1504.664924	1129.401226	834.1747427	653.3655802	1093.135144	2003.973959	597.346592
ENSMUSG00000001656	61.30092642	37.0090401	61.59564019	39.24529863	91.70349061	49.90320966	58.84677888	60.09879147	22.84198097	24.76405971	14.39270287	13.5720801	55.33712659	19.27935166	44.27130518	30.72535491	61.74561582	46.59116155	29.16704343	66.79699054	39.1120166	10.53581771	11.72265917	21.19590764	55.09431916	30.79473409	48.37907763	22.03788459	11.28654553	27.54876875	23.75784184	50.10854414
ENSMUSG00000001657	416.8462997	220.2037886	188.4101935	283.6364765	225.3059899	266.9821717	441.3508416	254.201645	149.4246255	145.8327961	164.4880328	199.7034643	156.7885253	165.3965432	170.0950147	146.9056032	275.797084	413.2101377	198.7679997	222.6566351	184.7705612	168.5730834	335.2680523	276.7936175	195.8909126	189.9008602	194.3504325	240.7842946	393.775033	176.31212	184.1232743	317.7936615
ENSMUSG00000001661	671.2451443	556.0608275	506.3523951	634.1683484	458.517453	518.9933805	572.4950917	540.8891232	231.2750574	531.9686901	334.1163167	317.0050137	252.0913545	245.558058	192.2306672	208.356313	833.1541761	618.6695222	312.1953908	446.2038968	91.71093548	100.0902682	97.29807112	103.485902	184.6679957	534.6308001	385.364377	657.055448	155.5035162	158.680908	156.8017562	127.9086521
ENSMUSG00000001663	6298.67019	4966.613182	3766.392234	5418.527027	6650.084164	7764.107703	6976.70597	5409.703378	6130.216644	4706.088533	5885.587424	6282.903651	6800.318001	6799.52292	6668.656602	5761.964214	4243.981994	5665.026971	3374.734951	2069.81608	5067.029185	6295.151082	9789.592674	10439.60792	2118.070492	2409.687942	2602.460728	2965.319804	8457.384785	7279.486654	6812.561148	9599.74214
ENSMUSG00000001665	2105.686823	1602.491436	1448.403363	1764.254561	2116.29521	2157.482098	2011.719169	1826.515973	2191.878424	2181.988817	2155.82128	2373.175148	2198.11364	2262.787063	2420.941373	2491.63425	2385.850595	1891.906675	2492.161822	1701.987319	3099.290143	2774.870989	3199.113688	3779.105651	1652.829575	1753.589024	1478.064234	1642.230511	3946.528754	2192.881992	3649.204507	3954.619049
ENSMUSG00000001666	3158.019393	1850.452005	1614.1681	1979.211765	1698.886218	1803.169309	1776.332054	1515.46412	1622.732398	1314.32954	1673.665734	1763.400978	2404.090722	2443.404147	2667.928654	2447.466552	1765.924612	1418.357164	2427.34617	1677.940402	3222.020954	3283.224194	2804.060074	3342.719317	1652.829575	1644.096637	904.1882784	977.8291015	2987.172384	1931.719665	2609.798926	3483.862464
ENSMUSG00000001670	19.41196003	3.70090401	0.905818238	8.027447448	11.85820999	125.5897443	25.22004809	1.624291661	286.4765114	55.03124381	19.5329539	503.1363979	89.15425951	42.6175142	0	77.77355463	4.116374388	2.291368601	7.561826075	1.781253081	1.348690228	2.633954427	16.41172284	59.84726864	227.5191328	13.68654848	70.06625036	7.34596153	1.254060615	28.6507195	7.127352553	0
ENSMUSG00000001672	691.6787865	819.7502382	860.5273261	891.0466667	831.6557941	713.6158982	682.622635	848.692393	806.1315786	792.4499108	789.5425575	730.9534567	573.866498	717.3948223	647.7590969	649.0731226	1114.714184	981.4695507	953.8703463	924.470349	615.0027438	545.2285665	488.8348874	457.5822415	803.9689537	1009.382951	994.2734575	1054.553589	408.8237604	498.081739	553.5577149	473.3938775
ENSMUSG00000001674	1070.722848	1006.645891	1076.112067	977.5647114	1045.103574	978.1029094	970.9718515	967.2656843	983.1569311	855.7358412	941.6939879	942.2901325	1104.693009	927.4382851	990.2791949	974.5698512	991.2229526	1037.226187	1427.024606	1381.361764	1039.840165	1006.170591	1172.265917	1134.604468	1446.736011	1370.365667	1255.353652	1123.932114	1211.422554	1139.417075	761.438831	1184.144017
ENSMUSG00000001687	4357.474187	5158.134964	4990.152673	5283.844298	5692.731344	5251.481097	4963.305464	4897.239359	6117.843904	4475.874496	5954.466788	6177.235313	6706.039934	6206.936532	6647.685984	6201.720856	6492.345685	5555.805068	6632.801728	5813.11943	7011.840493	6690.244246	8044.088723	8113.045355	4882.989102	5483.173486	5200.750845	4841.804866	6364.357619	6934.576069	5960.842518	6496.968341
ENSMUSG00000001700	1306.731415	1589.538272	1723.772107	1533.242462	1370.018528	1238.43132	1194.589611	1359.532121	1910.160659	1767.420114	2013.950352	1924.327071	1831.248986	1933.00868	2231.040774	2211.265387	1923.993389	1302.261155	3519.489907	2865.145581	2841.69031	3482.087753	2604.774868	2917.554346	3186.288125	2286.509006	2067.788508	1903.420254	3475.001963	2916.863635	2951.911849	3497.048923
ENSMUSG00000001707	857.1912878	717.975378	634.9785849	776.8785252	669.5935909	622.9584006	519.5329907	579.8721231	556.7732863	380.6327697	544.8666087	554.5164154	557.4703123	568.2335226	676.8849556	645.2324532	724.4818923	741.6396372	1285.510433	964.5485434	679.7398747	737.5072397	458.3559736	497.4804206	1097.805323	1113.742883	935.8849155	698.6825633	797.5825509	564.198784	403.8833113	778.00108
ENSMUSG00000001729	3829.264537	4557.663288	4636.883561	4785.250617	5100.611391	5053.531698	4506.822594	4298.687882	5110.893243	3987.930801	4334.259665	4896.612612	4921.929982	4743.735211	4843.04778	4288.107345	5759.631044	4796.598271	6456.719207	5747.213066	4447.980371	4651.563519	5494.410354	5154.346012	6666.412619	5788.554599	6920.710467	5540.48743	4800.544033	5765.406324	4768.198858	4809.101591
ENSMUSG00000001739	509.8193714	458.9120973	670.3054962	663.6023223	818.2164895	400.0573975	490.1096012	691.1361019	887.9820104	1020.829573	724.7753946	845.3467032	841.3292765	731.6006604	474.1689792	727.8068445	1185.515824	945.5714426	410.4991298	818.4857907	250.8563823	295.0028959	323.5453931	356.5899756	708.0640278	887.0594236	1019.297118	1082.304999	341.1044872	395.6003192	675.9106004	469.4379398
ENSMUSG00000001741	236.0085667	187.8208785	217.3963771	227.4443443	230.8398212	220.4058427	247.1564713	269.6324158	148.4728763	132.0749851	123.3660246	158.987224	127.0704388	175.5435704	93.20274775	115.2200809	184.4135726	294.82276	59.41434773	133.5939811	62.03975047	51.36211134	82.0586142	89.77090296	124.4723507	132.5884384	132.6254025	151.0003203	63.95709135	337.1969295	143.7349431	67.25094082
ENSMUSG00000001750	1153.479099	945.5809746	1145.860071	1159.520187	897.2712228	1009.708275	1151.71553	922.5976636	939.3764676	1321.667039	959.1708413	1028.569785	1359.858648	1248.084344	1008.919744	966.8885125	913.0118393	1200.677147	653.557825	782.8607291	987.2412466	1056.215725	1110.135824	1023.637657	920.2791831	1075.249465	1005.951166	1097.81314	960.6104308	2376.907768	1772.335001	1002.170883
ENSMUSG00000001751	2103.643458	2557.324671	2133.201951	2228.954575	2593.785799	2731.369009	2449.707338	2152.998597	2588.757844	2370.929421	2656.48173	2292.712102	2149.949844	2753.903179	2941.711726	2544.443454	1691.829873	2318.101235	2101.107388	1530.987023	2253.66137	2182.231243	1673.99573	1554.782167	1521.215368	1993.103623	1533.116288	1696.917114	1074.729947	1401.681354	1829.353822	1276.44923
ENSMUSG00000001755	11998.63467	13237.20842	11324.53961	10901.27363	8662.817673	8986.73634	7587.031134	7207.794247	8868.399113	8114.3569	9110.580917	8351.676431	11597.22707	13295.64973	15256.12477	14186.47246	6121.048715	6059.90616	12956.64885	9823.610742	18664.52406	17930.64476	9523.488311	10467.03792	11032.12728	9385.550622	5165.71772	6266.105185	8493.752543	6996.285311	14779.75341	9963.688408
ENSMUSG00000001761	2106.708505	3383.551491	3234.676928	3012.07667	2870.477365	3130.594686	2583.373593	2839.261824	3007.527495	2234.268499	2683.211035	2566.092573	3213.652389	3570.738868	3304.037408	3085.017667	2349.626501	2309.69955	2067.619301	2027.956633	2397.971225	2514.109501	2013.952846	2027.326225	1910.956663	2982.81216	2007.731722	2770.243715	1518.667404	2016.569872	2414.984623	1686.548104
ENSMUSG00000001763	2956.748018	2646.146367	2570.71216	3028.131565	3138.472911	3038.273748	2595.142949	2405.57595	2297.522586	2163.645069	2414.889932	2588.389561	2126.380327	2127.831602	2288.127457	2092.204636	3922.081517	3708.198186	3571.342429	3386.162107	2913.170892	3079.092726	3930.60762	3553.431575	2980.194561	3236.868716	2563.256992	2992.254997	2915.690929	3095.379657	2599.107897	3022.336399
ENSMUSG00000001767	1080.939669	1132.476627	1180.281164	1096.192546	1087.002583	1052.957724	973.4938563	1037.922372	1100.222084	1109.79675	1114.406422	1097.399619	903.8397344	1084.717207	1059.016221	1210.771017	1078.49009	937.9335473	1088.902955	1109.720669	1323.065113	1282.735806	1335.21088	1263.026732	1391.641691	1102.622562	1035.145437	1050.472499	1434.645343	1363.113078	1039.405581	1558.639452
ENSMUSG00000001768	2182.312981	2430.568709	2454.767425	2617.839807	2584.299231	2996.68774	2886.01417	2875.808386	4302.858166	4345.633886	3802.757709	3751.710713	5484.524102	5277.468841	4076.45518	4372.602071	3456.107936	2642.711786	3866.253646	3724.600192	8769.18386	8448.408826	6964.431814	8004.572181	4431.011632	2699.671688	4650.230307	3455.866791	6684.143076	5669.536609	9880.886422	6515.429384
ENSMUSG00000001773	1833.919382	3184.627901	3214.748927	3083.431758	4498.214324	5618.269688	4820.391859	2537.143575	7061.027369	6547.800826	7025.695102	5969.776374	5193.491807	7008.55168	4003.058016	4616.484576	6135.044388	5128.082929	5750.228599	4353.38253	4137.781618	3687.536198	4448.749155	4155.644716	4149.418445	6786.817229	5108.1633	5594.357814	3980.388391	2579.666706	4663.664354	3846.490086
ENSMUSG00000001774	1523.328022	1942.974605	2058.019037	2029.160327	1327.328972	1224.292077	1271.931092	1485.414724	641.4789657	1018.07801	759.7291016	726.1062852	1603.75191	1285.628345	1017.074985	852.6285989	1561.752443	1850.66204	1475.636345	1767.893683	513.8509767	546.5455437	385.6754867	519.9231463	937.623691	2270.25623	1538.955142	1530.408652	655.8737015	536.6500152	564.2487437	623.7195099
ENSMUSG00000001783	5932.907996	6773.579565	5732.01781	6097.292306	5864.280115	5741.364272	4957.420787	5399.145482	6888.760762	5858.075903	7057.564658	6697.821528	7273.757862	7636.652663	8220.482352	7868.57136	5565.338173	5148.705246	8619.401464	7035.059043	10793.56789	10580.59494	8241.029397	8915.996209	8322.302989	6976.718089	5812.996414	5412.341212	10352.27037	8108.153618	7988.574319	10952.67283
ENSMUSG00000001785	630.37786	856.7592783	829.7295061	726.0380247	799.2433535	759.360507	721.2933754	784.5328724	802.3245817	672.2983619	731.971746	777.4863027	846.4530846	793.4975262	777.0779094	713.4043344	809.2792047	762.2619546	1387.054954	1157.814503	863.1617457	858.6691434	615.4396065	741.8567675	1642.626923	1500.387877	1373.79898	1050.472499	1022.059401	1262.835559	534.5514414	1040.411614
ENSMUSG00000001786	4607.786303	4282.871166	3929.439517	3603.431965	2913.166921	2850.304992	2652.308391	2277.256909	2721.050984	2550.698151	2851.811269	2744.468482	4155.408302	4389.603962	4415.480175	4244.899815	1917.40719	2285.258285	3067.940865	2466.144891	3668.437419	3713.875743	2336.325973	2468.699831	2572.088493	2623.540262	1350.443563	1655.289998	2115.600257	2296.465363	3509.03324	2428.945745
ENSMUSG00000001794	12526.84431	9296.670873	9345.326762	10135.09837	10146.67502	9872.518311	9934.176943	8310.688285	9424.22065	8645.408402	10241.43614	10656.99118	10367.51314	10727.43715	11741.21615	11490.32257	8923.476398	9186.096721	11384.86929	9384.531857	13536.80381	14171.9918	15037.82718	14463.08992	10936.22235	9314.551652	10317.25537	8649.461593	13515.01124	12244.87673	13368.5376	15251.45846
ENSMUSG00000001802	758.0881234	1055.682869	937.5218764	857.1529997	894.8995808	995.5690328	941.5484621	1208.472996	1128.77456	1049.262382	1027.022155	992.7007157	1205.119646	1202.422722	958.8232675	852.6285989	1241.498515	676.7175268	1295.23278	1277.158459	766.0560493	738.8242169	880.3717038	837.861761	1154.940172	1663.77105	1416.339204	1492.046409	778.7716417	1316.831146	659.2801111	842.6147291
ENSMUSG00000001819	0	0	0	0	0	0	0	0	0	0.917187397	0	0	0	0	0	0	2.469824633	0	0	0.89062654	1.348690228	1.316977214	1.172265917	0	2.040530339	1.71081856	0	0	0	1.10195075	0	0
ENSMUSG00000001827	13870.35629	21425.45854	19981.44451	15596.43845	17337.49356	18734.49663	15281.66781	15977.34493	19488.01677	15085.8983	18243.77894	16135.26437	21940.14593	22858.20815	23560.4896	19895.62747	8296.140942	10405.86861	18470.30032	12510.63101	20980.22518	22358.32216	14309.85005	16674.94522	11607.55684	13991.07419	8186.907706	10245.16768	16120.9492	15431.7183	20029.04856	18151.16079
ENSMUSG00000001829	3530.933362	3651.867032	3250.075838	3481.236376	2924.234584	2812.877585	2575.807578	3090.214886	3514.809822	2943.254356	3559.10981	3386.233984	3587.690374	3684.385573	3902.865062	3874.275221	2310.109307	2573.970728	3201.893212	2806.364229	4094.623531	4152.429155	3864.960729	3655.670659	2944.48528	3079.473409	2563.256992	2669.848907	3301.941598	2815.484166	3482.899614	3619.682991
ENSMUSG00000001833	2607.332737	3010.685412	2926.698727	3030.807381	3200.926151	2688.11956	2904.508872	3157.62299	2750.555209	2441.55285	2999.850498	3108.006342	2965.660081	2617.933015	2577.055975	2629.898347	3711.323148	3683.756921	4074.743993	4172.585342	2780.999249	2811.746351	2691.522546	2572.185733	4341.228297	4011.869524	4456.713996	3375.061214	3852.474208	3320.17761	2760.661222	3603.85924
ENSMUSG00000001844	1520.262975	1228.700131	1263.616442	1229.983337	1366.065791	1319.108175	1282.85978	1059.038163	1298.185919	1387.704531	1335.437216	1323.277809	1355.759602	1350.569319	1544.835544	1353.835951	999.4557014	1063.195031	1082.42139	804.2357661	1762.738127	1665.976175	1867.419606	1999.896227	1094.744527	880.2161493	942.5578917	947.6290374	2077.978438	1734.47048	1646.41844	2217.962401
ENSMUSG00000001847	9694.741514	9897.142549	9525.584591	9761.376096	9644.67746	9514.878642	8736.224659	8471.49316	10899.43192	10629.28474	11943.88728	11862.96744	12120.88025	12171.35911	14411.47487	14856.66927	10575.78908	8898.148067	13397.39528	11713.52026	19786.63433	20183.99278	17654.32471	17955.42741	15079.51921	9800.424123	11676.04015	9522.814797	20700.77857	15381.02857	19242.664	21426.6772
ENSMUSG00000001855	1369.054023	1590.463498	2355.127419	1971.184318	1782.684236	1758.25642	1736.820645	1879.305452	1583.710681	2443.387225	1428.989785	1466.754085	1607.850956	1646.862513	1508.719479	1669.731006	2108.406962	1644.438866	1459.432432	1793.721853	1269.117504	1374.924211	1600.142977	1544.807622	1685.47806	1811.756855	1823.390753	2119.71801	1457.218434	1818.218737	1616.721137	1463.696947
ENSMUSG00000001864	7192.642034	7467.499066	7276.437906	8071.152439	9726.894383	7782.405547	6885.913797	9275.517532	10257.00121	8550.020913	8705.529137	10986.59884	8346.683261	7772.622827	6900.498437	6135.46931	9907.289877	10523.49219	4827.685818	4719.430038	5725.190016	5124.358339	7309.077993	7308.847683	3706.623362	8165.736989	5093.983226	7244.750505	7129.334594	5801.770699	6558.35224	7387.054323
ENSMUSG00000001865	1.021682107	0.925226003	0.905818238	0.891938605	2.371641998	0	4.203341349	3.248583323	2.855247622	0	0	0	4.099046414	4.058810876	0	0.960167341	0.823274878	1.527579067	2.160521736	1.781253081	2.697380455	0	2.344531834	1.246818097	3.060795509	1.71081856	3.336488112	1.632435896	0	3.30585225	2.375784184	0
ENSMUSG00000001870	720.2858855	1005.720665	1287.167716	1128.302336	1840.394191	914.8921771	1111.363453	1502.469787	672.8866895	799.78741	656.924081	764.8836569	1084.197777	842.2032568	514.9451813	756.6118648	753.296513	1191.511672	236.57713	528.1415385	240.0668605	193.5956504	414.9821347	389.0072462	294.856634	520.9442516	590.5583959	589.3093583	224.47685	420.9451865	647.4011902	270.3224092
ENSMUSG00000001891	6661.367338	8440.836821	7869.748852	7306.761054	7197.933465	7421.438997	6871.622437	6880.499477	9201.511336	7167.819506	9829.188011	9725.364824	11156.57958	11767.50743	11572.28617	11536.4106	6187.73398	5555.805068	12339.81989	9056.78129	14463.354	14767.2655	11403.80284	12665.17823	11848.33942	9407.791264	7499.591155	6891.328133	15905.25078	11930.82077	13337.65241	15802.65245
ENSMUSG00000001901	0	1.850452005	0	0	0	0	0.84066827	0	1.903498415	0.917187397	1.028050205	0	1.024761604	1.014702719	1.165034347	0.960167341	0.823274878	0.763789534	1.080260868	0	0	0	0	0	0	0	0	0	0	1.10195075	0	0
ENSMUSG00000001909	2051.537671	1702.415845	1582.464462	1781.201395	1546.310583	1755.76126	1839.382174	1446.431724	1768.350027	1910.501348	1686.002336	1652.885469	1875.313735	1771.670947	1909.491295	1709.097867	1667.954902	1479.460327	2389.53704	2045.769164	2194.319	2415.33621	2101.872789	2047.275315	2069.097764	2229.196584	1808.376557	1825.879549	2425.353229	2407.762389	2205.915615	2531.800125
ENSMUSG00000001910	3718.92287	4508.62631	4460.249004	4281.305305	4266.583955	4444.712541	3865.392704	3722.064342	4206.731496	3840.26363	3969.301842	4027.999486	5027.480427	4840.13197	5187.897947	4578.077882	3740.137769	3644.039865	4004.527037	3655.131322	4754.133052	4698.974699	4521.429642	4593.277868	4145.337385	3669.705812	4164.771286	3815.002688	3330.784993	4277.772811	3759.678471	3585.398198
ENSMUSG00000001911	1591.780723	1908.741243	1720.148834	1771.39007	2187.44447	2079.300403	2192.462847	2320.300638	1554.206455	1532.62014	1411.512932	1416.343502	1654.98999	1477.407159	1516.87472	1650.527659	2464.884984	1849.89825	1727.337128	1958.487763	1645.402078	1540.86334	1983.473932	1963.738502	1579.370483	1529.471793	1948.509058	1927.090575	1625.262557	1542.73105	1502.683496	1437.324029
ENSMUSG00000001918	1843.114521	1298.092082	1461.084818	1875.746887	2734.503224	2178.275102	4490.849897	3579.938822	3617.598737	4309.863578	4386.690225	4096.829321	2797.599178	2240.463604	2863.654425	3576.623346	4951.998389	3617.307231	3097.107908	5091.711932	5115.582033	3854.792305	6903.473986	7169.204056	3094.46426	3155.604835	5001.39568	4177.403457	7946.982115	6706.472264	4744.441016	8110.990921
ENSMUSG00000001924	8600.519977	11806.80902	13337.26774	11035.95636	11141.97411	11551.76132	10635.29428	11535.71938	12872.40803	13365.25475	12562.77351	12670.5062	14013.61493	14237.29385	14128.37153	14552.29622	10378.20311	10067.50984	11343.81937	11525.59806	13423.51384	14140.38434	11540.95795	12013.09236	13680.73566	12547.99873	12928.05731	11964.12268	10447.57898	13271.89483	14608.69695	9965.007054
ENSMUSG00000001930	140.9921308	175.7929405	341.4934757	234.5798532	962.0961041	312.7267805	595.193135	663.5231437	384.5066797	341.1937116	264.2089027	331.5465281	506.2322322	249.6168689	257.4725907	353.3415815	1023.330673	847.0425928	245.219217	482.7195849	217.1391266	217.3012403	454.8391758	417.6840624	267.3094745	300.2486574	494.6343627	435.8603841	233.2552743	383.478861	357.5555197	217.5765732
ENSMUSG00000001942	825.5191425	1413.745332	1794.42593	1367.341882	1296.497626	1205.994233	1112.204121	1655.153203	1312.462157	1395.042031	1304.59571	1097.399619	1266.605342	1338.392886	1160.37421	1193.488005	811.7490293	1147.21188	481.796347	561.0947205	632.5357167	578.1529968	647.0907863	682.0094989	370.3562566	982.0098537	607.2408364	1020.272435	438.9212151	825.3611117	635.5222693	424.6039793
ENSMUSG00000001943	61.30092642	24.05587607	67.93636785	69.57121121	136.7646886	40.75428789	174.8590001	159.1805828	104.6924128	229.2968492	92.52451846	78.5241777	151.6647173	78.13210936	66.40695777	87.37522804	130.9007055	252.0505461	74.53799988	280.5473603	169.9349687	85.60351889	235.6254493	215.6995307	72.43882705	111.2032064	229.3835577	206.5031408	181.8387891	134.4379915	272.0272891	166.1493832
ENSMUSG00000001946	1722.556032	1292.540726	1463.802273	2076.433073	1982.692711	1214.311435	1413.163361	1608.860891	2829.550393	2770.823126	2490.965647	2760.948865	2355.926927	2088.258196	1896.675917	2237.189905	2882.285347	2269.218704	1325.480085	2023.5035	1305.53214	1526.376591	2367.977153	2077.198949	2156.840569	1413.136131	2568.261724	2042.177305	2232.227894	2694.269584	3402.122952	2337.959178
ENSMUSG00000001948	805.0855003	338.6327169	341.4934757	487.8904171	418.9900864	375.1057926	414.449457	334.6040822	353.0989559	311.8437149	379.3505257	391.6514542	328.9484747	376.4547087	473.0039449	383.1067691	231.3402406	407.0998214	278.7073039	175.4534285	476.0876503	472.7948197	777.2123031	615.9281397	173.4450788	172.7926746	110.1041077	143.6543588	559.3110341	286.507195	355.1797355	606.5771133
ENSMUSG00000001962	2441.820236	1883.760141	1520.868822	2043.431345	1955.814101	1867.211762	1808.277448	1470.796099	1373.374106	1387.704531	1512.261852	1511.348062	1500.250988	1552.49516	1747.55152	1718.699541	2220.372345	1977.451103	2766.548082	2306.72274	1518.625196	1718.655264	1390.307378	1305.418547	2276.211594	2386.591892	1950.177302	1784.252434	1621.500375	1160.35414	1526.441338	1569.188619
ENSMUSG00000001964	907.2537111	887.2917364	775.3804118	815.2318852	1001.623471	915.7238973	890.2676976	879.5539346	1830.213726	1097.873314	1721.984094	1673.243589	1673.435699	1509.877646	1980.55839	1390.32231	1234.912316	1187.692725	2151.879649	1667.252884	2116.094967	2162.476585	2481.686947	2386.409837	2909.796264	1427.678089	1696.604205	1208.818781	2279.882197	2357.072654	1802.032304	2566.084918
ENSMUSG00000001983	415.8246176	1182.438831	1216.513894	807.2044378	718.6075255	744.3895441	626.2978609	972.9507051	1025.985645	861.2389656	825.5243147	772.6391312	1177.451083	1278.525426	1077.656771	1005.295206	503.8442251	589.64552	738.8984336	675.9855442	540.8247813	522.8399539	256.7262358	334.1472499	564.2066388	991.4193558	634.7668634	805.6071145	309.7529718	277.691589	591.5702619	266.3664715
ENSMUSG00000001985	1.021682107	4.626130013	1.811636476	2.675815816	7.905473328	5.822041127	13.45069232	11.37004163	4.758746036	2.75156219	5.140251025	1.938868585	7.173331225	14.20583807	0	8.64150607	2.469824633	9.165474404	1.080260868	11.57814503	5.39476091	3.950931641	3.516797751	2.493636193	2.040530339	2.566227841	7.507098253	8.978397426	2.508121229	4.407803	4.751568368	1.318645898
ENSMUSG00000001986	675.3318728	575.4905736	573.3829447	453.1048115	474.3283997	690.3277337	817.9702264	509.2154358	513.9445719	693.393672	669.2606835	501.1975293	704.0112217	791.4681208	718.8261921	676.9179755	144.8963785	339.1225529	145.8352172	140.7189934	333.1264862	442.5043438	255.5539699	377.7858833	167.3234878	313.9352058	206.862263	251.3951279	406.3156391	365.847649	671.159032	358.6716844
ENSMUSG00000001988	0	0	0	0.891938605	0.790547333	0.831720161	0	0	0	0	0	1.938868585	1.024761604	0	0	0	0	0	0	0	0	2.633954427	0	1.246818097	0	0	0	0	1.254060615	2.2039015	1.187892092	1.318645898
ENSMUSG00000001995	407.6511607	796.6195882	834.2585972	673.413647	709.9115049	657.0589272	736.4254043	944.5256011	1220.142484	981.3905146	1132.911326	1092.552448	1099.569201	951.7911504	962.3183706	853.5887662	1227.502843	850.0977509	804.7943465	1124.861321	1031.748024	1205.034151	1447.748408	1548.548076	1239.622181	1173.621532	1596.509562	1409.608396	1156.243887	1724.552924	1332.814927	1083.926928
ENSMUSG00000001998	247.2470699	417.2769271	578.8178541	363.0190124	301.1985338	354.3127886	435.4661637	412.570082	425.4318957	623.6874298	441.033538	439.1537346	365.8398925	504.3072513	354.1704415	447.4379809	349.891823	269.6177054	357.5663472	457.7820418	289.9683989	435.9194577	252.0371722	250.6104374	593.7943288	514.1009774	658.9564022	586.0444865	361.169457	629.2138782	495.3510024	286.1461599
ENSMUSG00000001999	4266.544479	3294.729795	2664.917256	3020.996056	3287.09581	3950.670765	3606.466877	2306.494159	2733.423723	2029.735709	2937.139436	2630.075236	2861.134397	3376.930649	4124.221588	3471.965105	3544.198348	2874.140015	5398.063556	3416.443409	3961.103198	3349.073055	3076.025767	3274.144322	2747.574102	4348.900781	3132.962337	3922.743457	3353.358084	2048.526444	3204.932864	3473.313296
ENSMUSG00000002006	77.64784014	79.56943622	84.24109614	123.0875275	143.8796146	108.1236209	126.1002405	115.324708	64.71894609	69.70624216	40.093958	54.28832039	68.65902744	62.91156858	46.60137388	52.80920376	159.7153263	142.0648533	52.93278252	65.01573746	20.23035341	10.53581771	38.68477527	47.37908767	46.93219781	103.5045229	108.4358637	115.9029486	20.06496983	29.75267025	27.32151812	27.69156387
ENSMUSG00000002007	31.67214532	15.72884204	17.21054652	25.86621955	28.45970398	36.59568709	52.96210099	26.80081241	17.13148573	16.50937314	13.36465267	18.41925156	6.148569621	17.24994622	10.48530912	7.681338729	11.52584829	45.82737202	2.160521736	8.906265405	2.697380455	7.901863282	10.55039325	9.974544773	11.22291687	21.38523201	11.67770839	19.58923075	11.28654553	9.91755675	4.751568368	3.955937695
ENSMUSG00000002010	15171.97929	13402.82387	12624.38878	12377.43203	12010.78563	12218.80089	11606.26613	12890.37862	14208.66392	12913.99855	14534.5738	14485.2872	16119.50002	15463.05473	16884.84279	16527.36044	10305.75492	10689.99831	13748.48006	11027.73782	20616.07882	20291.98491	19589.73574	21601.12352	11419.82804	10453.1014	9443.929602	9948.880566	20148.9919	17606.96908	17703.15585	22604.22799
ENSMUSG00000002012	32.69382743	26.83155407	24.45709243	25.86621955	45.06119797	17.46612338	66.41279331	44.66802069	27.60072701	26.59843451	20.5610041	29.08302878	40.99046414	17.24994622	30.29089302	23.04401619	21.40514682	57.28421502	5.401304339	16.03127773	8.092141366	11.85279492	23.44531834	12.46818097	8.162121358	10.26491136	15.84831853	9.794615374	27.58933352	23.14096575	17.81838138	22.41698027
ENSMUSG00000002014	4003.972177	2746.996002	2212.008137	2860.447107	3006.451507	3049.08611	2917.959564	2420.194575	3324.459981	2368.177859	3275.367953	3451.186082	3159.340024	3186.166538	3612.77151	3047.571141	2524.98405	3284.294995	3129.515734	2374.410357	4191.729227	4269.640127	4463.988612	4386.306064	2974.07297	2883.584684	2609.133704	2384.172626	4804.306215	3788.506678	3664.647104	5289.088698
ENSMUSG00000002015	10531.49916	7431.415252	6284.566936	7457.498679	7170.264309	6810.956399	6648.845345	6229.158521	6583.249267	5690.23061	7238.501494	7072.992599	8216.538537	7619.402717	9027.851154	8631.904396	5826.316309	6250.853543	6939.595815	5609.165952	11214.35924	10500.25933	10542.18739	10328.64111	5334.966572	5367.693233	4646.059696	4441.041854	9849.392067	7249.733984	8259.413716	11110.91034
ENSMUSG00000002017	1811.442376	1953.152091	1910.370664	1950.66973	1996.132015	1744.117178	1786.420073	1665.711099	1116.40182	1255.629546	1165.808933	1152.657374	1417.245298	1368.833968	1504.059342	1596.758288	1703.355722	1772.755508	1840.764519	1945.128364	1398.591766	1338.048849	834.653333	972.5181154	1865.04473	2112.860922	1728.300842	1758.13346	1060.93528	1009.386887	1135.62484	1036.455676
ENSMUSG00000002020	27.58541689	37.9342661	44.38509366	21.40652653	57.7099553	47.40804918	103.4021972	222.5279576	39.0217175	45.85936984	28.78540574	39.746806	143.4666245	89.29383927	29.12585867	94.09639943	15.64222267	71.03242663	18.36443475	114.0001972	94.40831593	27.65652149	84.40314603	139.6436268	27.54715958	23.95145985	35.03312518	25.30275638	28.84339414	35.262424	72.46141762	13.18645898
ENSMUSG00000002028	1679.645384	1713.518557	2953.873274	2159.383363	1668.84542	1924.600453	2382.453876	2589.120908	2213.768656	3850.352692	1984.136896	2017.392763	1911.180391	2217.125441	1427.167075	1660.129333	2728.332944	2030.15258	2094.625823	3371.021456	1796.455383	2421.921096	2192.137265	1801.65215	3002.640394	2433.639402	4379.140647	3948.046214	3084.989112	3182.433766	4301.357265	2577.952731
ENSMUSG00000002031	1733.794536	1517.370644	1288.979353	1426.20983	1480.695154	1574.446265	1480.416823	1307.554787	1406.685328	1484.009208	1520.486253	1518.134102	1208.193931	1373.907482	1671.824288	1666.850504	1266.196762	1196.09441	1260.664433	1028.673654	1409.381288	1327.513031	1180.471779	1124.629923	969.2519112	1082.948149	789.9135606	1043.942755	1216.438796	1231.980938	1287.675028	1329.195066
ENSMUSG00000002032	3683.163996	2836.742924	2713.831441	3065.592986	2004.037489	2553.380894	3256.748877	1798.903015	1133.533306	2129.709135	1426.933685	1315.522335	1205.119646	1474.363051	1953.7626	1537.227913	1062.847867	1929.332362	381.3320863	474.7039461	728.2927229	819.1598269	480.629026	448.8545148	306.0795509	667.2192386	296.947442	599.9201916	285.9258201	484.85833	731.7415287	301.9699107
ENSMUSG00000002033	72.5394296	37.0090401	22.64545595	33.893667	34.78408264	68.2010532	23.53871155	38.17085404	24.74547939	18.34374794	16.44880328	23.26642302	32.79237131	28.41167613	47.76640822	21.1236815	8.232748776	116.8597986	17.28417388	16.92190427	5.39476091	11.85279492	17.58398876	18.70227145	10.2026517	19.67441344	16.68244056	11.42705127	15.04872738	11.0195075	11.87892092	10.54916719
ENSMUSG00000002043	1549.891756	945.5809746	768.1338659	916.0209476	1051.427953	1016.362037	962.5651688	835.6980598	985.0604295	760.3483519	1006.461151	1010.150533	875.1464095	906.1295281	1112.607801	934.2428229	836.4472756	949.3903903	911.7401724	665.2980257	1238.097629	1231.373695	1458.298801	1261.779914	593.7943288	747.6277109	581.3830536	646.4446147	1266.601221	1063.382474	1001.393034	1542.815701
ENSMUSG00000002052	3616.754659	5187.742196	5637.812714	4833.415302	4401.767549	4386.492129	4243.693426	5016.624796	4664.522865	5469.188447	4615.945421	4440.00906	4967.019493	4874.631862	5154.111951	5756.20321	4285.969013	3931.988519	3969.958689	4951.883565	5164.134881	5894.790009	5645.632657	5000.987386	4465.700648	4261.649034	5132.352839	4694.069418	5003.701852	5562.647386	5745.834049	4840.749093
ENSMUSG00000002055	133.840356	102.7000863	272.6512897	391.5610477	162.0622032	56.55697095	90.79217313	138.0647912	164.6526129	284.328093	124.3940748	202.6117672	113.748538	72.04389305	89.70764471	78.73372197	141.6032789	315.4450774	71.29721727	162.9846569	79.57272343	67.1658379	159.4281647	107.2263563	82.64147875	70.99897026	96.75815526	83.25423068	86.53018241	154.273105	165.1170008	63.29500312
ENSMUSG00000002057	0	0	0	0	1.581094666	0.831720161	1.681336539	0	0.951749207	0.917187397	2.05610041	0	0	0	1.165034347	0	0.823274878	4.582737202	0	0.89062654	1.348690228	0	0	0	0	0.85540928	0	0	0	0	0	0
ENSMUSG00000002058	308.5479963	216.5028846	204.7149218	257.7702569	272.7388298	247.852608	286.66788	282.6267491	160.845616	152.2531079	211.7783422	170.6204355	217.24946	173.5141649	238.8320411	160.347946	224.7540416	242.8850717	198.7679997	138.9377403	176.6784198	127.7467897	225.0750561	178.2949878	152.0195103	226.6834593	178.502114	245.6816023	104.087031	214.8803962	166.3048929	129.227298
ENSMUSG00000002059	3124.303883	2980.152954	2636.836891	2329.743637	2605.644009	2845.314671	2909.552881	2690.639137	2930.435809	2381.018482	2818.913662	2996.521399	2680.776355	2888.858641	3273.746515	3198.317413	2412.195391	2198.950067	3788.474863	2596.176366	3363.633428	3894.301621	2642.287377	2716.816633	2824.09399	2921.222692	2157.039565	2517.216151	3171.519294	2145.49811	3560.1126	3279.472349
ENSMUSG00000002064	3768.985293	2755.323036	1931.204484	2857.771291	2505.244498	2558.371215	2324.447766	2144.877139	2215.672155	2030.652897	2559.845011	2514.712555	2257.549813	2330.772146	2706.374788	2408.099691	2995.89728	2760.335375	3294.795647	2392.222888	2646.130227	2408.751324	2478.170149	2337.783931	2148.678447	2553.396701	2055.276677	2246.231792	2608.446078	1855.685063	1986.155578	2674.213882
ENSMUSG00000002068	17.36859582	12.95316404	33.51527481	16.9468335	17.39204132	14.13924274	18.49470193	38.98299987	35.21472067	18.34374794	24.67320492	22.29698873	31.76760971	23.33816254	25.63075563	31.68552226	9.879298531	22.91368601	16.20391302	21.37503697	57.99367979	39.50931641	45.71837077	41.14499719	36.72954611	23.95145985	20.8530507	19.58923075	22.57309106	46.2819315	27.32151812	36.92208515
ENSMUSG00000002076	901.1236184	715.1997	550.7374887	502.1614348	456.9363584	422.5138418	381.6633945	245.2680409	211.288324	188.9406037	240.563748	224.9087559	306.4037195	520.5424948	717.6611577	551.1360538	109.4955587	388.0050831	281.9480865	153.187765	659.5095213	686.1451284	339.957116	309.210888	362.1941352	130.8776199	95.0899112	55.50282045	440.1752757	167.496514	875.4764719	519.546484
ENSMUSG00000002083	145.0788592	143.4100304	96.92255147	172.1441508	178.6636972	153.0365096	137.8695962	146.9983954	170.3631081	152.2531079	221.0307941	179.3453441	171.1351878	251.6462743	237.6670068	158.4276113	237.9264396	213.0972799	589.8224338	325.9693138	743.1283154	965.3442977	599.0278836	568.5490521	613.179367	189.0454509	648.9469378	182.0166024	856.5233998	1014.896641	491.7873261	776.6824341
ENSMUSG00000002100	4.086728428	1.850452005	2.717454714	0.891938605	2.371641998	0	28.58272117	2.436437492	3.806996829	0.917187397	7.196351436	4.847171463	0	2.029405438	3.495103041	0.960167341	4.116374388	1.527579067	4.321043471	0.89062654	4.046070683	5.267908855	5.861329586	3.74045429	2.040530339	0	2.502366084	4.081089739	3.762181844	12.12145825	4.751568368	1.318645898
ENSMUSG00000002102	11288.5656	8471.369279	6852.514971	8660.723857	8202.719125	8071.844163	7548.360394	6755.429019	8372.537776	6729.40393	9003.663696	8968.236641	7820.980558	8007.019155	9856.190575	9308.822372	8436.920946	7521.799327	10661.0945	8486.780304	12955.51833	12313.73695	11819.95724	11570.47194	8691.638981	8419.793545	7474.567494	7611.232363	11705.40178	9376.498931	8672.800164	13249.75399
ENSMUSG00000002103	2042.342532	1868.031299	2001.858306	1815.095062	1792.170804	1763.246741	1811.640121	1961.332181	1490.439259	1719.726369	1540.019207	1487.112205	1504.350034	1500.745321	1378.235632	1450.812852	1802.148707	1884.268779	1609.588693	1634.299702	1074.906111	1035.14409	1026.904943	1022.390839	1336.547372	2221.497901	1840.073194	1933.620318	974.4050976	1038.037606	902.79799	917.7775453
ENSMUSG00000002104	181.8594151	200.7740425	107.7923703	200.6861862	259.2995252	249.5160483	199.2383799	183.5449577	118.9686509	90.80155228	98.69281969	95.00456068	85.0552131	85.23502839	74.5621982	56.64987312	117.7283075	275.7280216	37.80913037	31.17192892	35.06594592	28.9734987	65.64689136	72.31544961	16.32424272	60.73405889	17.51656259	56.3190384	50.16242459	50.6897345	28.50941021	61.97635722
ENSMUSG00000002105	1636.734735	1541.42652	1626.849556	2071.081441	1757.386721	1645.142479	1730.095299	1549.574245	1234.418722	1541.792014	1310.764011	1425.06841	1182.574891	1193.290398	1293.188125	1186.766834	1386.394894	1875.867095	1035.970172	947.6266391	957.5700616	1031.193158	1100.757696	1172.009011	841.718765	1372.076485	1201.969842	1461.030127	1092.286795	817.6474565	1120.182243	1145.903286
ENSMUSG00000002107	528.2096493	366.389497	413.9589348	429.0224691	542.3154703	429.9993233	692.7106542	942.9013094	551.062791	536.5546271	477.0152952	556.455284	808.5369052	493.1455214	429.897674	688.4399836	639.6845799	731.7103732	379.1715646	1010.861123	907.6685232	417.4817768	970.6361794	1157.047194	476.4638343	410.5964545	651.4493039	649.7094865	601.949095	690.9231202	534.5514414	640.8619066
ENSMUSG00000002108	3064.024639	2743.295098	2170.340498	2469.777998	1885.455389	2081.795563	1820.046804	1890.675494	1922.533399	1500.518581	2006.754	1838.047419	2118.182235	2240.463604	2397.640686	2232.389068	1805.441807	2183.674277	2128.11391	1900.597037	1853.100373	1708.119446	1345.761273	1407.657631	1417.148321	2295.063099	1298.727998	1549.997883	764.9769749	757.0401652	1167.697927	810.9672275
ENSMUSG00000002109	352.4803269	231.3065006	312.5072921	264.9057658	295.6647025	341.8369862	464.8895532	341.1012489	352.1472067	491.6124447	351.5931701	339.3020024	201.8780359	262.8080042	210.8712168	208.356313	362.2409461	312.3899193	266.8244343	296.578638	281.8762576	302.9047592	249.6926403	271.8063451	331.5861802	339.5974842	364.5113263	450.5523072	358.6613358	263.3662292	434.7685057	386.3632482
ENSMUSG00000002111	269.7240763	197.0731385	148.554191	156.9811945	180.2447919	200.4445588	165.6116491	164.8656036	156.08687	179.7687298	158.3197316	155.1094868	118.872346	167.4259486	156.1146025	133.4632604	198.4092455	304.7520239	88.58139116	170.1096692	175.3297296	155.4033112	280.1715542	201.9845317	236.7015194	207.0090458	216.0376053	186.0976921	147.9791525	496.9797882	363.4949802	170.1053209
ENSMUSG00000002129	1925.870772	2331.569526	2373.243784	2200.412539	2355.040504	2332.143332	2111.758694	2123.761347	1890.173926	2140.715384	2024.230854	1835.139116	1849.694694	1940.111599	1954.927634	2112.36815	2304.346382	2078.271321	2384.135735	2469.707397	1356.782369	1365.705371	1103.102228	1144.579013	2243.563108	2674.00941	2564.091114	2425.799741	1440.915646	1526.201789	1373.203258	1358.205275
ENSMUSG00000002147	3389.941231	4093.199835	3962.048973	3465.181482	3547.185882	3656.241828	3452.624584	3344.416531	3161.710867	3441.287113	3287.704556	3051.779153	3518.006585	3659.018005	3537.044277	3789.780495	3819.172157	3107.859612	4707.776862	4479.851499	2825.506027	3029.047592	2307.019325	2047.275315	4728.929062	5029.806568	5057.281856	4578.166469	2662.370685	2636.968145	3533.978974	2616.193462
ENSMUSG00000002190	2.043364214	0.925226003	5.434909428	0.891938605	2.371641998	1.663440322	2.522004809	5.685020815	4.758746036	0	4.11220082	0.969434293	2.049523207	7.102919033	5.825171735	6.721171388	0.823274878	3.055158135	2.160521736	0	1.348690228	5.267908855	3.516797751	6.234090483	1.02026517	0	0	0.816217948	0	1.10195075	3.563676276	3.955937695
ENSMUSG00000002204	123004.3956	94496.10732	81289.0345	142885.8888	102653.3617	103512.5644	79602.87846	112050.136	172664.4377	171183.8557	202371.6829	156988.2505	80757.36293	84571.41282	127954.5573	100749.3989	153626.3853	143192.2066	96379.79436	78210.36965	145375.3196	154677.6568	270127.5798	198631.8378	83928.03313	79498.31687	126980.8987	125647.7747	114629.9186	124276.9036	70344.59391	155619.9957
ENSMUSG00000002205	2482.68752	2432.419161	2316.177235	2206.656109	2252.269351	2382.878261	2051.230578	1841.946744	1861.621449	1865.559165	2008.810101	1778.911927	2035.176545	2242.493009	2406.960961	2168.057856	1943.751986	1872.048147	2715.775822	2132.159938	1898.95584	1617.248018	1269.563988	1388.95536	2345.589625	2147.932703	2018.575308	1972.79878	1656.614072	1400.579403	1469.422518	1751.161753
ENSMUSG00000002210	927.6873532	770.7132601	687.5160427	780.4462796	883.0413708	838.3739223	884.3830197	728.4948101	650.9964578	712.6546073	725.8034448	618.4990787	626.1293398	623.0274695	596.4975856	566.4987312	973.1109053	724.0724779	1055.414868	861.2358647	569.147276	564.9832247	729.1494005	640.8645017	1195.750779	954.6367567	925.8754512	834.9909606	907.939885	683.209465	489.4115419	855.8011881
ENSMUSG00000002221	914.4054858	1402.64262	1553.478278	1312.041688	1232.463292	1384.814068	1166.847558	1296.184746	1627.491144	1576.645135	1484.504496	1431.85445	1662.163321	1766.597434	1758.03683	1648.607325	1208.56752	991.3988147	1273.627563	1300.314749	1800.501454	1816.111578	1481.744119	1579.718528	1726.288667	1465.316097	1387.144933	1359.002883	1458.472495	1693.698303	1527.62923	1397.764652
ENSMUSG00000002222	4230.785605	6997.484257	6123.331289	6425.525712	6023.180129	6187.997998	5698.049532	6054.547168	6083.580933	6734.907055	7147.005026	6263.514965	6101.430588	7137.418925	7630.974972	8581.975695	7800.529465	4171.818433	6972.003641	7087.606009	8926.980616	9191.183975	7536.497581	7651.722659	7027.586489	4543.078687	5405.944864	5702.098583	7619.672295	8648.109486	6338.592203	7646.827565
ENSMUSG00000002227	1311.839825	1318.447054	1496.411729	985.5921588	1030.083175	1204.330793	1283.700448	1092.336142	801.3728325	952.0405179	868.7024233	901.5738922	1135.435857	1150.672883	954.1631301	1179.085495	790.3438825	740.1120581	1354.647128	1000.173605	663.555592	917.933118	718.5990072	665.8008636	945.7858123	1293.378832	1240.339456	1011.294037	867.8099453	833.074767	1099.988077	766.133267
ENSMUSG00000002228	203.3147393	122.1298323	114.133098	80.27447448	83.00746995	76.51825481	78.18214908	70.65668727	129.4378922	125.6546734	185.0490369	131.8430638	130.1447237	135.9701643	178.2502551	164.1886153	179.4739233	87.07200683	663.2801728	454.2195356	356.0542201	421.4327084	315.3395317	240.6358927	875.3875156	526.9321166	1342.936465	652.1581403	994.4700674	828.666964	755.4993706	897.9978568
ENSMUSG00000002233	5313.768639	4196.825147	3552.61913	3042.402583	3289.467452	3478.253713	3084.411882	2390.957325	4844.403465	3157.876207	4548.094107	4345.973934	5505.019334	5419.527222	5662.066926	5485.43602	4150.951933	2694.649475	14005.58215	8680.93689	12896.17596	14557.86612	10236.22599	10231.3893	15651.88797	7990.378086	9216.214288	5226.24352	18349.41491	14545.7499	13773.60881	19596.3967
ENSMUSG00000002249	985.9232333	920.5998725	1004.552426	1019.485826	932.0553054	939.843782	1048.313332	855.1895597	1079.283601	1306.99204	1272.726154	1134.238122	819.8092829	909.1736362	920.3771341	994.7333654	1301.597581	866.1373311	1482.117911	1351.971088	1074.906111	1290.637669	1182.81631	1109.668106	1580.390748	1257.451642	1686.594741	1467.55987	1646.581587	1414.904763	1522.877662	1588.968308
ENSMUSG00000002250	1358.837202	1608.968018	1051.654974	1137.221722	1475.161323	1736.631696	1339.184554	996.5029342	1686.499595	1466.582647	1665.441332	1695.540578	1273.778673	1270.407804	1375.905564	1357.67662	1204.451146	2088.200585	1785.671214	1553.252687	2878.104946	3185.76788	4456.955017	4451.140605	2421.089248	1228.367726	2046.935457	1490.413973	2681.181594	2411.068241	2075.247485	2754.651282
ENSMUSG00000002257	267.680712	210.0263026	135.8727357	179.2796597	241.1169365	243.6940072	260.6071636	198.9757285	199.8673335	240.303098	210.750292	256.9000876	182.4075654	203.9552465	181.7453581	208.356313	304.6117047	312.3899193	204.169304	244.9222986	253.5537628	314.7575541	430.2215916	371.5517928	214.2556856	180.4913581	271.0896591	282.4114099	319.7854567	247.9389187	325.4824332	296.6953271
ENSMUSG00000002265	1042.115749	940.0296186	1063.430611	906.209623	800.0339008	1107.851254	1668.726515	1099.645455	1538.026719	2375.515358	982.8159961	1392.107644	908.9635424	858.4385003	602.3227574	683.6391469	1936.342512	986.0522879	414.8201732	1208.580215	341.2186276	408.2629363	391.5368163	408.9563357	1056.994716	1406.292857	1304.566852	2553.945959	649.6033984	1067.790277	1152.255329	551.1939855
ENSMUSG00000002266	12.26018528	20.35497206	39.85600247	15.16295629	19.76368332	19.96128386	33.62673079	34.92227072	27.60072701	77.96092873	22.61710451	16.48038298	34.84189452	17.24994622	6.990206082	13.44234278	21.40514682	18.33094881	1.080260868	24.93754313	2.697380455	3.950931641	1.172265917	1.246818097	18.36477305	33.36096193	35.86724721	107.7407691	1.254060615	28.6507195	13.06681301	1.318645898
ENSMUSG00000002274	703.9389718	618.0509697	504.5407586	619.0053921	862.4871401	857.503486	743.9914187	789.4057474	823.2630643	601.6749323	803.9352604	927.7486181	528.7769874	637.2333075	693.1954364	486.8048419	368.0038703	774.4825871	160.9588693	161.2034038	360.1002908	416.1647995	890.922097	956.3094801	171.4045485	255.7673748	231.0518018	288.9411535	687.2252168	417.6393342	473.9689447	785.9129554
ENSMUSG00000002279	1853.331342	1416.52101	1251.840805	1535.918278	2395.358418	2504.309405	2275.689006	1523.585578	1622.732398	1485.843583	1585.253416	1490.020508	1358.833886	1451.024888	2201.914916	1867.525478	1754.398764	1659.714657	1985.519475	1517.627625	1521.322577	1606.712201	1656.411741	1751.779426	1418.168586	1741.613295	1131.903592	1350.024486	1546.256738	1259.529707	1347.069632	1673.361645
ENSMUSG00000002280	2418.321547	2167.804524	1915.805573	2030.052266	2031.706645	2058.507399	1936.059025	2059.601827	1906.353662	1681.204498	2071.521163	2075.558821	1694.955692	1807.185543	1931.626947	1881.927989	1612.795485	1933.15131	1595.545302	1237.080265	1773.527649	1771.334352	1658.756273	1662.008523	1289.615175	1573.953076	1140.244812	1319.824422	1542.494556	1281.568722	1477.737763	1766.985504
ENSMUSG00000002289	3092.631738	2369.503792	3209.314017	3185.112759	1138.388159	755.2019062	1566.164986	2524.961388	10766.18703	9381.909882	14015.40845	11769.90175	12293.0402	12772.06312	19021.51578	15558.55159	13351.87197	1209.078832	18822.46536	15586.85509	24187.41054	23601.54865	22300.01454	21496.3908	14929.54023	5011.842973	10104.55425	11892.2955	20357.16596	18464.28677	19279.48865	23216.07969
ENSMUSG00000002297	138.9487666	136.9334484	149.4600093	107.0326326	129.6497626	150.5413491	114.3308847	101.5182288	137.0518858	126.5718608	138.7867777	149.2928811	119.8971076	151.1907051	178.2502551	164.1886153	98.79298531	113.040851	211.7311301	164.76591	271.0867357	308.172668	219.2137265	229.4145298	337.7077712	139.4317127	170.9950158	119.9840383	307.2448506	383.478861	143.7349431	340.2106418
ENSMUSG00000002307	824.4974604	1081.589197	937.5218764	926.7242109	1033.245364	1105.356094	875.1356688	916.100497	1054.538122	1078.612379	1006.461151	1004.333927	1089.321585	1109.070072	1147.558832	1125.316124	1188.808923	852.3891195	1410.820693	1290.517857	1940.765238	1813.477623	1492.294512	1295.444002	1508.972186	1150.525482	1329.590513	1076.591473	1358.147646	1663.945632	1526.441338	1395.12736
ENSMUSG00000002308	1218.866754	986.2909187	795.308413	1031.081028	1104.394624	1087.05825	944.9111352	942.0891636	1284.86143	1014.409261	1364.222622	1363.99405	966.3501922	1023.835043	1089.307114	973.6096839	1199.511497	1257.197572	1380.573389	1017.095509	1271.814885	1166.841811	1303.5597	1430.100357	1063.116307	1171.055305	968.4156746	1113.321281	1629.024738	1388.457945	917.0526951	1683.910812
ENSMUSG00000002319	2354.977257	2689.631989	2716.548896	2490.292586	2652.286302	2719.724927	2506.87278	2210.660951	2257.54912	2394.776293	2401.525279	2164.746775	2967.709604	2931.476155	3117.631912	3119.583691	2324.928254	2299.770286	3417.945386	3188.443015	2605.66952	2427.189005	2025.675505	1927.580777	3172.004413	3718.464141	3281.436058	2828.195189	1783.274194	2521.263316	2283.128601	1855.334779
ENSMUSG00000002320	1613.236047	3996.051105	3588.851859	3464.289543	3227.014213	3190.478538	2696.863809	3224.218948	3983.070432	3663.246463	3629.017224	3558.793288	4285.553026	4779.249806	4686.933178	4579.998217	2560.384869	2620.56189	3050.656691	2687.910899	4238.933385	4425.043438	2700.900673	3115.798424	3269.949869	3385.709931	3063.730209	3058.36865	2866.782565	3960.410995	3950.929098	2612.237525
ENSMUSG00000002324	541.4915167	392.2958251	397.6542065	493.2420487	577.099553	509.8444587	471.6148993	350.034853	197.0120859	294.4171544	184.0209867	222.9698873	234.6704072	174.5288677	226.0166633	233.3206639	461.0339315	543.8181479	144.7549563	133.5939811	94.40831593	102.7242227	168.8062921	172.0608973	79.58068324	240.3700077	146.8054769	281.595192	112.8654553	106.8892227	155.6138641	122.6340685
ENSMUSG00000002325	757.0664413	681.8915639	654.0007679	723.3622089	890.1562968	934.853461	916.328414	947.7741844	1079.283601	990.5623885	1230.576095	994.6395843	730.6550233	763.0564447	747.9520507	845.9074275	1138.589156	1188.456514	914.980955	1169.392648	786.2864027	856.0351889	1266.04719	972.5181154	1114.129565	1054.719642	1347.107075	1237.386409	1139.941099	1706.921712	807.7666226	1045.686197
ENSMUSG00000002326	1305.709733	990.9170487	841.5051431	1103.328055	911.5010747	875.8013296	944.9111352	843.0073722	808.035077	756.6796024	759.7291016	803.6610286	871.047363	874.6737438	971.6386453	943.8444963	913.8351141	1000.564289	950.6295637	828.2826827	654.1147604	672.9753562	685.7755615	594.7322321	675.4155423	1039.322275	784.9088284	920.6938451	576.8678827	428.6588417	707.9836869	597.346592
ENSMUSG00000002329	2587.920777	1802.340253	1506.37573	1843.637097	1647.500642	1617.695713	1538.422934	1328.670579	1429.527309	1114.382687	1410.484881	1364.963484	1394.700542	1628.597864	1937.452119	1658.208998	1310.653605	1565.768544	1702.491128	1311.892894	1764.086818	1741.043877	1475.88279	1415.13854	1490.607413	1774.118847	1100.206955	1381.856986	1590.148859	1050.159065	1575.144914	1894.894156
ENSMUSG00000002332	5313.768639	6926.241855	6339.821848	5541.614555	4865.818834	5169.140801	4234.446075	4586.999652	4643.584382	4364.894821	4651.927178	4571.852124	6360.695273	7032.904545	7818.545502	7181.091544	2668.233878	3644.039865	4859.013383	3790.506556	7076.577624	7016.854595	4078.313126	5050.86011	4716.68588	4801.41229	2981.152128	3144.887753	4355.352515	3274.997629	7328.106316	4665.369188
ENSMUSG00000002341	0	0	0	0	3.162189331	0	6.725346158	190.0421244	0	0	0	2.908302878	207.0018439	13.19113535	6.990206082	49.92870174	0	6.874105803	1.080260868	5.343759243	28.32249478	0	23.44531834	140.8904449	0	0	0	0	0	0	0	1.318645898
ENSMUSG00000002342	2050.515989	1886.535819	1422.134634	1678.628455	1879.921557	1947.888617	1849.470193	1528.458453	1606.552662	1710.554495	1611.982722	1708.143224	1338.338654	1539.304025	1566.971197	1624.603141	1198.688222	1720.817819	1514.525737	1285.174098	1051.978378	1133.917381	1193.366704	1271.754459	1322.26366	1534.604249	1350.443563	1388.386729	1205.152251	957.5952017	1221.153071	1305.459439
ENSMUSG00000002343	536.3831062	475.5661653	394.9367518	544.9744878	458.517453	451.6240474	428.7408176	458.8623943	277.9107685	295.3343418	331.032166	269.5027334	284.8837258	270.925626	271.4530028	244.842672	443.745159	531.5975154	577.9395643	533.4852978	561.0551347	586.0548601	261.4152995	266.8190727	564.2066388	668.9300571	487.1272644	459.5307046	378.7263056	182.9238245	368.2465485	425.9226252
ENSMUSG00000002345	1723.577715	1175.037023	910.3473292	1130.978152	1148.665275	1126.149098	992.8292265	912.0397678	832.7805564	685.1389854	835.8048167	776.5168684	913.0625888	878.7325546	993.7742979	908.3183047	1122.123658	1025.769344	1381.65365	1044.704932	1068.16266	925.8349813	1069.106516	984.9862964	935.5831606	1129.995659	751.5439473	907.634358	1124.892371	777.9772295	734.1173129	1190.737246
ENSMUSG00000002346	4685.434143	5824.297686	7178.609537	5776.194408	2933.721152	3341.851607	3765.35318	6564.574749	5167.998195	6021.33526	6264.93795	5328.010872	5044.901374	5835.555337	7661.265865	7702.46241	7285.159392	2545.710516	7700.099466	7332.528308	17465.53845	22853.50559	11061.50119	12054.23736	6589.892731	4432.73089	3278.09957	5141.356853	8231.653875	5228.756309	18079.71764	8356.259058
ENSMUSG00000002365	2825.972708	4905.548265	4858.809029	4349.984578	3969.338158	3914.075078	3381.167781	4447.310569	5038.560303	4172.285468	4988.099595	4488.480775	5532.687898	5610.291333	5072.559547	5062.002222	3777.185138	3384.351424	5337.568948	4532.398465	5722.492636	5731.484834	4124.031496	4281.573344	5413.52699	5101.660947	4520.941392	4172.506149	4524.650698	4469.512242	5673.372632	4292.192399
ENSMUSG00000002372	2134.293922	1747.751919	1618.697191	1893.585659	1801.657372	1828.120914	1807.43678	1530.894891	1561.820449	1676.618561	1594.505868	1583.0862	1287.100574	1350.569319	1554.155819	1432.569673	1905.058067	1768.93656	1823.480345	1827.565661	1530.763408	1876.69253	1916.654774	1922.593505	1961.969921	1757.866071	1757.495113	1652.025126	2501.850926	2004.448414	1496.744036	2377.518555
ENSMUSG00000002379	6680.779298	3630.586834	3311.671478	4229.572866	3932.182433	3767.692329	3675.401675	3364.720176	3787.961845	3174.38558	4028.928754	4474.908695	3728.082714	3637.709248	4611.205945	3627.512215	3041.177398	4436.853401	3288.314082	2303.160234	4945.647065	4978.173868	5887.119436	6301.418661	2219.076744	2339.544381	1822.556631	2023.404293	5077.691429	3311.362004	3993.693214	5774.350389
ENSMUSG00000002384	3.065046321	0	1.811636476	5.351631632	6.324378663	1.663440322	0.84066827	4.872874984	1.903498415	0.917187397	2.05610041	0.969434293	7.173331225	3.044108157	2.330068694	3.840669364	2.469824633	3.055158135	1.080260868	6.234385783	1.348690228	1.316977214	3.516797751	2.493636193	1.02026517	0.85540928	1.668244056	0	0	1.10195075	0	2.637291797
ENSMUSG00000002393	7995.68417	8673.068548	5944.885096	7400.414608	6548.103558	6831.749403	5645.087431	5157.938171	4911.977659	3589.871471	4255.099799	4747.319731	6096.30678	6539.759024	6945.934776	5583.373088	4868.024351	5661.971813	5570.905295	4146.757173	5969.302947	6613.859567	4362.001478	4062.133359	4470.801974	5879.227983	4121.396941	4436.144546	3005.983293	2679.944224	4519.92941	3406.062356
ENSMUSG00000002395	3379.72441	2293.63526	1765.439746	2276.227321	2555.04898	2464.386837	2633.813689	2088.839076	3044.645714	2049.913832	2773.679453	2873.403243	2491.195458	2445.433553	2737.830715	2363.931994	2863.350024	2733.602741	3314.240342	2278.222691	3371.725569	3300.344898	3968.120129	3756.662925	2816.952134	2314.737512	2398.100831	2258.475062	4290.141363	3081.054297	2861.63205	4435.924802
ENSMUSG00000002396	2093.426637	1409.119202	1103.286614	1341.475662	1141.550349	1093.712012	1035.703308	1052.540997	1272.48869	990.5623885	1359.082371	1372.718958	984.795901	1175.025749	1601.922227	1474.817036	1565.045542	1420.648533	2054.656171	1550.580807	1533.460789	1493.45216	1391.479644	1311.652638	1698.741508	1632.120907	1398.822641	1275.748652	1231.487524	781.2830817	1006.144602	1459.74101
ENSMUSG00000002409	912.3621216	1035.327897	1218.32553	905.3176844	896.4806754	880.7916505	955.8398227	975.3871426	946.9904612	1203.349865	946.8342389	963.6176869	882.3197407	1030.937962	946.0078897	1108.033112	740.124115	632.4177338	862.0481725	662.6261461	729.6414131	933.7368445	636.540393	669.5413179	925.3805089	474.7521505	577.2124434	638.2824352	757.4526113	913.5171717	665.2195716	705.4755556
ENSMUSG00000002413	1453.853638	2459.250715	3032.679461	2029.160327	1439.586693	1551.98982	1523.290905	1686.014744	2181.409183	2583.716897	2041.707707	1941.776888	2564.978294	2929.44675	2685.40417	2884.342693	1481.89478	1186.165146	2123.792866	2440.316721	3493.107689	3474.18589	1886.175861	2078.445767	2826.13452	1899.864011	2063.617897	2075.642241	2563.299896	3023.752858	3569.615737	2521.250958
ENSMUSG00000002416	1827.789289	884.5160584	719.219681	1050.703677	909.1294328	870.8110086	903.7183899	834.0737681	921.2932326	788.7811612	957.1147409	1121.635477	907.9387808	855.3943921	1119.598007	918.8801454	740.124115	1204.496095	763.7444335	541.5009366	1136.945862	1115.4797	1302.387434	1321.627182	611.1388367	675.7733314	474.615434	451.3685251	1112.351765	811.035752	934.8710765	1181.506725
ENSMUSG00000002428	1172.891059	1637.650024	1692.068469	1386.072593	1116.252834	1067.096967	1062.604693	1251.516725	890.837258	1184.088929	1033.190456	873.4602977	949.9540065	1154.731694	1068.336496	1092.670434	1028.270322	1264.835468	1685.206954	1745.628019	705.364989	687.4621056	456.0114418	455.0886053	1274.311197	2351.520111	1205.306331	1536.938396	509.1486095	485.9602807	750.7478022	599.9838838
ENSMUSG00000002455	3143.715843	3352.093807	3491.023489	3086.999513	3449.94856	3441.658026	3089.455891	3432.12828	3737.519137	4034.707359	4069.022712	3928.147754	3153.191454	3348.518973	3830.632933	4456.13663	3631.465485	2750.406111	4600.831036	4112.913364	4414.263115	4891.253372	3837.998613	3817.757012	4492.227542	3286.482455	3786.079885	3458.315445	5758.646342	4295.404023	4759.883613	5811.272474
ENSMUSG00000002458	156.3173624	106.4009903	113.2272798	132.0069136	162.8527506	123.926304	147.9576155	143.749812	88.51267628	111.8968624	71.96351436	114.3932465	88.12949791	75.0880012	67.57199212	74.8930526	163.8317006	201.6404369	115.5879129	142.5002465	63.3884407	28.9734987	62.13009361	59.84726864	136.7155327	217.2739572	227.7153137	213.8491023	48.90836397	58.40338975	55.83092833	32.96614746
ENSMUSG00000002459	0	0	0	0	1.581094666	0	0.84066827	0.812145831	2.855247622	0.917187397	0	1.938868585	0	0	1.165034347	0	0	0	3.240782603	2.671879621	4.046070683	0	2.344531834	3.74045429	3.060795509	0.85540928	10.00946434	6.529743583	1.254060615	8.815606	5.93946046	9.230521289
ENSMUSG00000002475	4212.395327	5553.206467	5388.712698	4140.379006	3006.451507	3157.209731	2671.643761	3111.330677	4079.197102	3289.034005	4371.269472	4308.165997	5608.520256	6064.878151	5550.223629	5820.534422	2445.126386	2684.720211	4213.017384	2957.770741	7261.348185	6576.984205	4352.62335	5176.788737	3073.038691	3040.979991	2209.589252	2600.470382	4085.729483	3334.502969	5245.731479	4143.185413
ENSMUSG00000002477	1351.685428	783.6664241	605.086583	842.881982	827.7030575	746.0529844	832.261587	644.8437895	640.5272165	468.6827598	689.8216876	658.2458847	693.7636056	598.6746042	780.5730124	729.7271792	762.3525367	964.666181	1084.581911	854.1108523	918.458045	948.2235939	1325.832752	1330.354909	1013.123314	928.9744783	869.9892753	600.7364096	1539.986435	973.0225122	754.3114785	1846.104258
ENSMUSG00000002486	422.9763923	325.6795529	366.8563864	411.183697	416.6184444	442.4751257	501.878957	398.7636029	359.7612003	519.1280666	323.8358146	304.4023679	143.4666245	199.8964356	168.9299803	236.2011659	466.7968556	417.0290854	259.2626083	327.7505669	200.9548439	144.8674935	185.2180149	140.8904449	304.0390206	379.8017204	410.3880378	465.2442303	229.4930925	263.3662292	207.8811161	251.8613666
ENSMUSG00000002489	215.5749246	279.4182528	695.6684068	436.157978	1015.062775	305.2412991	364.0093608	734.1798309	511.0893243	687.8905476	459.5384417	606.8658672	532.8760339	321.6607619	264.4627968	438.7964749	1144.35208	773.7187976	326.2387821	840.7514542	316.9422035	259.4445111	747.9056551	473.7908767	322.4037936	383.2233575	639.7715955	553.3957686	302.2286081	472.7368717	382.5012537	313.8377238
ENSMUSG00000002496	2663.525253	4027.508789	4963.883944	4028.88668	3851.546606	3910.748197	3492.135992	4568.320297	4239.090969	5101.396301	4180.052134	3835.082062	5246.77941	5286.601166	4330.432668	4451.335793	3181.957402	3083.418347	3420.105907	3466.318496	4075.741868	3852.15835	3788.763444	3976.10291	3553.583586	3879.281086	3734.36432	3935.802944	3143.929961	3882.172492	4352.436625	3325.624956
ENSMUSG00000002500	153.2523161	79.56943622	66.12473138	89.19386053	42.68955597	33.26880644	42.87408176	21.92793743	59.00845085	64.20311778	95.60866907	76.58530912	101.4513988	133.9407589	182.9103925	196.8343049	157.2455016	51.93768829	330.5598255	242.250419	314.244823	275.2482377	182.8734831	168.320443	210.174625	224.1172314	164.3220395	200.7896152	235.7633956	125.6223855	222.1358212	199.1155307
ENSMUSG00000002504	2800.430655	2515.689501	2177.587044	3158.354601	2818.301242	2571.678738	2690.979131	2498.972721	1783.578014	2420.45754	1639.740077	2088.161466	1506.399557	1606.274404	1356.09998	1715.819039	2946.500787	3340.051631	1262.824954	1690.409174	508.4562158	431.9685261	599.0278836	504.9613291	1291.655705	2362.640432	2093.64629	2807.78974	402.5534573	458.411512	667.5953558	387.6818941
ENSMUSG00000002524	5556.92898	4485.49566	4014.586431	4550.670764	4649.999412	4509.586713	4232.764738	3815.461112	4105.84608	3858.607378	4435.008585	4217.039173	4122.615931	4018.222767	4445.771068	4319.792868	4573.291945	4453.656771	5570.905295	4710.523773	4435.842159	4380.266213	4958.684829	4640.656956	4912.576792	4617.499295	4336.600424	3837.856791	4796.781851	4959.880326	3554.17314	5038.545978
ENSMUSG00000002546	2615.506194	3259.571207	3413.123121	3339.418138	3554.300808	3574.733252	3420.679189	3713.130738	3778.444353	4031.038609	3558.08176	3504.504968	3272.0638	3507.8273	3314.522717	3928.044592	3554.077647	2783.249061	3729.060516	3763.78776	4129.689477	4284.126876	3945.847077	3535.976122	4257.566553	2932.343013	3845.302549	3460.764099	2726.327776	4749.407732	5611.602243	2960.360042
ENSMUSG00000002550	2458.16715	3039.367418	2605.133253	2558.971859	2475.994246	2612.433026	2469.883376	3475.984155	3027.514228	2581.882522	3047.140808	2789.06246	2419.462146	2461.668796	2684.239135	2896.824868	3028.005	2293.659969	4734.783384	3775.365905	5630.7817	5659.051087	4095.897114	4769.07922	3989.236814	3325.831281	2628.31851	3385.672048	4196.086817	3288.221038	3797.691018	4697.01669
ENSMUSG00000002565	1234.191985	1811.592513	3063.477281	3605.215843	4634.979012	1686.728487	1974.729766	2758.859387	1553.254706	1954.526343	1520.486253	1888.458002	1577.108108	1060.364341	1089.307114	968.8088472	2724.21657	3816.6563	1021.926781	1633.409075	606.9106024	551.8134526	1168.749119	867.7853953	904.9752055	2478.120685	1626.537955	1415.321922	638.3168529	866.1332895	911.1132346	684.3772213
ENSMUSG00000002578	192.0762361	134.1577704	155.8007369	121.3036503	233.2114632	272.8042128	243.7937982	138.0647912	247.4547939	198.1124777	247.7600994	240.4197046	213.1504135	210.0434628	206.2110794	208.356313	416.5770881	205.4593845	350.0045212	333.0943261	360.1002908	474.1117969	723.2880709	739.3631313	256.0865576	477.3183784	357.004228	328.119615	381.2344269	379.071058	357.5555197	378.4513728
ENSMUSG00000002580	8304.232166	4413.328032	3636.860226	4517.669036	3634.146089	3319.395163	3348.381718	2829.516074	2521.18365	1945.354469	2827.138064	2930.599867	3479.065644	3652.929788	5028.288241	3952.048776	1966.803683	3731.875661	2867.012343	2043.097284	4055.511514	4170.866836	3573.066515	3567.146575	1896.67295	2338.688972	1383.808445	1429.197627	2890.609717	1688.188549	3193.053944	3303.207975
ENSMUSG00000002588	12.26018528	4.626130013	0.905818238	13.37907908	18.97313599	64.0424524	38.67074041	25.17652075	47.58746036	9.171873968	9.252451846	106.6377722	29.7180865	12.17643263	4.660137388	27.84485289	0.823274878	28.26021274	8.642086942	24.93754313	12.13821205	2.633954427	18.75625467	31.17045242	19.38503822	1.71081856	7.507098253	0.816217948	5.016242459	2.2039015	1.187892092	1.318645898
ENSMUSG00000002602	1358.837202	1542.351746	1740.076835	1662.57356	1955.814101	1888.836486	2060.477929	1930.470639	1778.819268	1540.874827	1182.257736	1558.850343	2083.34034	2020.273113	1332.799293	1512.263562	2008.790701	2160.760591	968.9939984	1439.252489	736.3848643	732.2393308	990.5647	907.6835744	1304.919152	1904.141058	2348.053509	2508.237754	1000.74037	1544.934951	1619.096922	934.919942
ENSMUSG00000002603	984.9015512	915.9737425	966.50806	854.4771839	957.3528201	886.6136917	849.9156207	914.4762053	962.2184486	991.4795759	801.87916	892.8489835	1142.609188	993.3939619	730.4765355	831.5049174	1196.218397	1143.392932	617.9092164	804.2357661	478.7850308	501.7683184	759.6283143	672.0349541	969.2519112	933.2515247	1988.546915	1172.088973	583.1381858	1251.816052	1166.510034	567.0177363
ENSMUSG00000002608	1627.539597	1758.854631	1586.087735	1719.657631	1631.689695	1658.450001	1572.890333	1652.716765	1357.19437	1725.229493	1491.700848	1528.79788	1511.523365	1452.039591	1394.546113	1582.355778	1813.674555	1485.570643	1994.161562	1859.628217	1389.150934	1568.519862	1471.193726	1458.777173	2062.976173	1846.828636	1873.438075	1907.501344	1509.88898	1607.746144	1437.349431	1461.059655
ENSMUSG00000002617	415.8246176	276.6425748	342.399294	319.3140207	326.4960485	434.1579241	528.7803417	313.4882906	290.2835082	304.5062157	331.032166	309.2495394	208.0266055	254.6903825	278.4432089	270.7671902	264.2712357	352.8707645	191.2061736	198.6097185	156.4480664	135.648653	165.2894943	159.5927164	149.9789799	342.1637121	214.3693612	324.8547432	155.5035162	136.641893	144.9228352	170.1053209
ENSMUSG00000002625	1873.764984	1152.831599	1363.256448	1659.005806	1199.260304	1411.429113	2025.169862	1147.562059	1811.178741	2528.685653	1830.957415	1767.278716	1492.052895	1492.6277	1650.85367	1478.657705	1604.562736	1492.444749	1181.805389	1497.143215	2199.713761	2304.710124	2702.072939	2143.280308	1428.371238	1465.316097	1371.296614	1763.846985	2204.638561	1878.826029	2460.124523	2138.843647
ENSMUSG00000002633	30.65046321	23.13065006	41.66763895	17.83877211	118.5820999	41.58600805	96.67685102	136.4404996	15.22798732	16.50937314	17.47685349	10.66377722	56.3618882	9.132324471	15.14544651	53.7693711	75.74128874	184.0732776	14.04339128	144.2814996	63.3884407	7.901863282	103.1594007	79.79635819	6.121591018	24.80686913	48.37907763	27.75141023	3.762181844	4.407803	2.375784184	2.637291797
ENSMUSG00000002635	936.8824922	706.8726659	550.7374887	693.9282349	754.9727028	763.5191078	699.4360004	589.6178731	638.6237181	461.3452606	627.1106251	636.9183303	663.0207575	688.9831462	749.1170851	736.4483506	617.4561582	656.8589989	751.861564	540.6103101	546.2195422	622.9302221	515.7970035	517.4295101	674.3952772	660.3759643	512.1509252	497.0767302	505.3864277	531.1402615	502.478355	508.9973168
ENSMUSG00000002658	2262.004185	1480.361604	1433.004453	1774.065886	1804.029014	1802.337589	1907.476304	1462.674641	1944.42363	1649.102939	2039.651607	1966.012745	1495.12718	1517.995268	1858.229783	1851.202634	2096.057838	1916.34794	2213.454518	2084.956731	2621.853802	2893.398939	3563.688388	2928.775709	2577.189819	1966.585935	2298.840309	1887.095895	3229.206083	2673.332519	2432.803005	3639.46268
ENSMUSG00000002660	5241.229209	3048.619678	2409.476513	3143.191645	3170.094805	3413.379541	3173.522718	2591.557346	3035.128222	2327.821613	3047.140808	3136.119937	2972.833412	2985.255399	3750.245563	3089.818504	2972.845583	3236.176254	3747.42495	2851.786183	3978.636171	3771.82274	4356.140148	4300.275615	2512.913113	2894.705004	2500.69784	2349.891472	4030.550815	2721.818352	3011.306453	4544.053766
ENSMUSG00000002661	1242.365442	858.6097303	558.8898529	865.1804471	922.5687374	958.9733457	886.9050246	706.5668727	535.8348037	410.8999538	533.5580564	593.2937871	539.0246035	597.6599015	623.2933756	601.0647555	769.7620106	1076.179453	684.8853902	460.4539214	401.9096878	370.0705971	354.024307	372.7986109	448.9166747	685.1828334	422.8998682	504.4226918	433.9049727	295.322801	311.2277281	456.2514808
ENSMUSG00000002664	0	0	0.905818238	0	0	0	0.84066827	0.812145831	0	0	0	0	0	0	1.165034347	0	0	1.527579067	0	0	0	0	1.172265917	0	0	0	0.834122028	0	1.254060615	3.30585225	0	0
ENSMUSG00000002668	79.69120435	52.73788214	46.19673014	62.43570237	43.48010331	55.72525079	57.16544234	61.72308313	39.97346671	66.95467997	47.29030943	50.41058322	42.01522575	34.49989245	43.10627084	32.6456896	39.51719413	83.25305917	24.84599996	58.78135167	21.57904364	25.02256706	23.44531834	29.92363432	58.15511467	64.15569602	85.08044686	62.84878198	37.62181844	38.56827625	52.26725205	21.09833437
ENSMUSG00000002679	742.7628918	579.1914776	461.9673014	525.3518385	535.9910917	519.8251006	575.0170965	458.8623943	545.3522958	393.4733932	615.8020728	559.3635869	520.5788946	496.1896296	604.6528261	505.0480214	600.9906607	600.3385734	628.7118251	513.0008873	725.5953424	645.3188347	917.8842131	942.5944811	601.9564501	602.2081333	444.587041	453.000961	787.550066	595.053405	502.478355	791.187539
ENSMUSG00000002688	280.9625794	406.1742151	428.4520266	376.3980914	469.5851157	460.7729692	489.268933	601.8000605	366.4234448	377.8812075	355.705371	344.1491739	356.617038	376.4547087	285.433415	301.4925451	374.5900693	481.1874062	263.5836517	348.2349773	229.2773387	218.6182175	216.8691947	288.0149803	196.9111778	320.7784801	345.3265196	412.1900636	374.9641238	344.9105847	296.973023	307.2444943
ENSMUSG00000002699	76.62615803	63.84059417	81.52364142	50.8405005	54.54776597	75.68653465	58.84677888	80.40243724	111.3546573	117.3999868	72.99156456	119.240418	115.7980612	85.23502839	89.70764471	98.89723613	76.56456362	110.7494824	34.56834777	89.06265405	64.73713092	42.14327084	79.71408236	56.10681435	111.2089035	82.1192909	101.7628874	106.1083332	55.17866704	336.0949787	171.0564613	39.55937695
ENSMUSG00000002718	1706.209119	2415.765093	2620.532163	2294.066093	2132.106157	1976.998823	1916.723655	2086.402639	2169.988193	2317.732552	2043.763808	2123.061101	2277.020283	2285.110523	2446.572129	2359.131157	1900.941692	1943.844363	2124.873127	2040.425404	2217.246734	2464.064367	1506.361704	1845.290783	2426.190574	2645.780904	2065.286142	2190.728972	1928.745225	1987.919153	2115.635816	1983.243431
ENSMUSG00000002728	2103.643458	1376.736292	1249.12335	1638.491218	1503.621027	1438.044158	1529.175583	1320.549121	1713.148573	1304.240478	1719.927993	1751.767767	1708.277593	1646.862513	1710.270421	1447.93235	1624.321334	1823.929406	1867.77104	1481.111937	1836.91609	1792.405988	2370.321684	2471.193468	1447.756276	1580.79635	1390.481421	1186.780896	2170.778924	1702.513909	1745.013483	2299.718447
ENSMUSG00000002731	768.3049445	811.4232042	750.9233193	711.767007	701.2154842	715.2793385	649.8365725	874.6810596	710.9566578	643.8655526	744.3083485	716.4119423	591.2874453	577.3658471	669.8947495	671.1569714	714.6025938	759.970586	623.3105207	485.3914646	548.9169226	501.7683184	471.2508987	455.0886053	539.7202748	790.3981749	591.3925179	730.5150633	456.4780637	490.3680837	450.2111029	490.5362742
ENSMUSG00000002732	186.9678256	148.9613864	149.4600093	173.928028	234.7925578	157.1951104	239.5904569	238.7708742	205.5778288	185.2718542	144.9550789	218.1227158	204.9523207	212.0728683	165.4348773	172.8301214	201.702345	255.1057042	98.30373897	132.7033545	148.355925	140.9165619	236.7977153	283.0277079	106.1075776	136.0100756	124.2841822	141.205705	239.5255774	206.0647902	205.5053319	243.9494912
ENSMUSG00000002733	1764.444999	2175.206332	2117.803041	2163.843056	1969.253406	1920.441852	1866.283559	1963.768619	2274.680605	2023.315397	2369.655723	2524.406898	2085.389863	2178.566738	2482.688193	2546.363789	2252.480065	1982.797629	2666.083822	2548.973159	2449.221453	2645.807222	2678.627621	2560.964371	2638.405729	2276.244095	2934.441295	2491.097177	2805.333595	2443.024813	2523.082804	2742.783469
ENSMUSG00000002741	3396.071324	4479.944304	4127.813711	4095.782075	3908.466013	3806.783177	3281.128257	3592.121009	4098.232087	3465.133985	3885.001725	4136.576127	4370.608239	4657.48548	4704.408693	4435.012948	3744.254143	3309.500049	4497.125993	4093.31958	5423.083405	5281.078627	4195.539717	4544.651962	5314.561269	4516.561	4168.941896	3943.148906	4870.771427	5477.797178	4647.033864	4971.295037
ENSMUSG00000002748	3217.276955	4180.171079	4552.642464	4242.951945	3704.504802	3697.827836	3749.380483	4566.696006	3021.803733	4403.416692	3263.031351	3148.722583	1896.833728	2151.169764	2593.366456	3394.191551	4825.214058	3409.556478	3241.862864	4323.101228	2391.227774	2365.291076	1918.999306	1911.372142	2969.991909	3777.487381	3984.600928	4360.236277	2298.693107	2339.441442	2820.055827	2277.301467
ENSMUSG00000002763	4299.238306	4298.600008	3602.439133	4021.751171	3989.101841	4105.370715	3575.362151	4406.703277	3710.870159	4220.8964	4111.17277	3812.785073	3786.494125	3712.797249	3648.887575	3975.092792	4187.999302	3948.791889	5120.436513	4309.741829	3195.047149	3000.074093	2539.127976	3085.874789	3569.907829	4128.205186	3731.861954	3992.121983	2583.364866	2098.114228	2974.481799	2775.749616
ENSMUSG00000002767	5227.947342	3506.60655	2708.396532	3319.795489	3540.070956	3558.098849	3440.855228	2766.980845	3760.361118	2757.982502	3646.494077	3797.274124	3395.035193	3678.297356	4462.081549	4037.503669	2805.720783	3136.119825	3569.181907	2476.832409	4867.423031	4267.006172	4501.501122	4555.873325	2614.93963	2604.721258	2056.944921	2122.982882	3974.118088	2752.672973	3555.361032	4326.477193
ENSMUSG00000002768	3444.090383	2348.223594	2012.728125	2512.591051	2438.838522	2303.864846	2243.743612	1862.25039	2072.909773	1486.76077	2183.578636	2216.126793	2166.34603	2272.934091	2664.433551	2265.994925	1864.717598	2378.440608	2389.53704	1820.440649	2620.505112	2515.426478	2697.383875	2446.257106	2023.185832	2077.789142	1792.528238	1505.105896	1940.031771	1702.513909	2020.604449	1981.924785
ENSMUSG00000002769	1018.617061	1178.737927	986.4360612	1268.336697	873.5548028	1102.860934	824.6955726	721.1854976	1730.280059	1298.737354	1380.671425	1619.924703	1551.489068	1968.523275	2227.545671	1895.370331	1453.080159	908.909545	2067.619301	1314.564774	3153.237752	2466.698321	1562.630468	1926.333959	2137.455531	1745.890341	1015.96063	960.6885246	2062.929711	1260.631658	1935.076218	2215.325109
ENSMUSG00000002771	23.49868846	18.50452005	19.92800124	30.32591258	26.87860932	27.44676531	32.78606252	28.42510407	31.40772384	37.60468327	38.03785759	21.32755444	17.42094726	25.36756797	29.12585867	19.20334682	35.40081974	43.53600342	19.44469562	26.71879621	16.18428273	10.53581771	15.23945692	11.22136287	28.56742475	35.07178049	38.36961329	52.23794866	8.778424303	42.97607925	24.94573393	17.14239668
ENSMUSG00000002778	6396.751672	5561.533501	4937.615216	5337.360614	5370.188032	5309.701508	4843.089902	4656.032047	4899.604919	4799.641647	5224.551142	4961.56471	5176.07086	5363.718573	6291.185473	5680.34999	4831.800257	4972.269864	5629.239382	4456.695209	5924.79617	5855.280692	5910.564754	5916.151869	4584.051407	4990.457741	4326.59096	4498.17711	5767.424767	4743.897979	4541.311468	6089.506759
ENSMUSG00000002781	1776.705184	1953.152091	1822.506295	1906.964738	1910.752903	1912.95637	1842.744847	2229.340305	1529.460976	1431.729526	1495.813048	1514.256365	2080.266055	1914.744031	2058.615691	2012.510747	1397.097467	1681.864553	1346.005041	1120.408188	1437.703783	1295.905578	1192.194438	1566.003529	628.4833445	1417.413177	882.5011057	1092.099614	706.0361261	818.7494072	1256.789833	643.4991984
ENSMUSG00000002791	8.173456856	7.40180802	19.92800124	8.027447448	16.60149399	21.62472419	13.45069232	23.55222909	78.9951842	88.04999009	37.00980738	73.67700624	11.27237764	7.102919033	15.14544651	6.721171388	4.939649266	11.456843	3.240782603	4.453132702	4.046070683	1.316977214	25.78985018	16.20863526	2.040530339	3.421637121	5.004732169	6.529743583	16.30278799	7.71365525	4.751568368	18.46104258
ENSMUSG00000002797	4823.361227	3233.664879	1925.769574	2229.846513	2525.798728	2501.814244	2245.424948	1379.02362	1475.211271	1221.693613	1895.724578	1387.260473	1466.433855	1689.480027	3052.389989	2462.82923	867.731721	1655.131919	1120.23052	765.9388248	1660.23767	1543.497294	1529.807022	1135.851286	593.7943288	714.266749	613.0796906	560.7417302	941.7995216	596.1553557	1178.388955	1189.4186
ENSMUSG00000002799	229.8784741	314.5768409	332.4352934	371.0464598	455.3552637	280.2896943	432.1034906	458.0502485	547.2557942	671.3811745	385.5188269	520.5862152	573.866498	401.8222767	344.8501667	469.5218298	643.8009543	657.6227885	208.4903475	503.2039954	256.2511432	185.6937871	348.1629774	312.9513423	209.1543598	408.0302267	584.7195417	580.3309609	169.298183	206.0647902	369.4344406	142.413757
ENSMUSG00000002803	1171.869377	1054.757643	925.7462393	1084.597344	1111.50955	1242.589921	1120.610804	875.4932055	791.8553404	869.4936522	944.7781385	950.0456068	896.6664031	983.2469347	1015.909951	902.5573006	895.7230668	954.736917	1025.167564	780.1888495	965.662203	966.6612749	1072.623314	903.9431201	1124.332217	869.951238	784.0747064	798.261153	828.9340663	903.599615	837.4639249	863.7130634
ENSMUSG00000002804	1376.205798	761.4610001	689.3276792	872.315956	844.3045515	763.5191078	723.8153802	726.0583726	832.7805564	616.3499307	803.9352604	851.1633089	737.8283546	794.512229	959.9883019	920.8004801	690.7276223	812.6720638	860.9679116	528.1415385	983.1951759	1031.193158	1032.766273	1073.510381	647.8683828	667.2192386	506.312071	609.714807	884.1127333	548.7714735	717.4868236	1072.059115
ENSMUSG00000002808	615.0526284	908.5719345	836.976052	791.1495429	679.8707062	717.774499	647.3145677	615.6065396	610.0712419	506.287443	667.2045831	646.6126732	1017.588272	1075.584882	913.386928	917.9199781	371.2969698	417.7928749	478.5555644	390.9850513	641.9765483	732.2393308	385.6754867	446.3608786	328.5253846	505.5468846	271.9237812	351.7899355	423.8724878	414.333482	787.5724571	375.814081
ENSMUSG00000002812	2978.203342	4298.600008	4630.542833	4222.437357	4494.261587	4028.85246	4121.796526	4625.982651	4247.656712	5120.657236	4404.167079	4133.667824	4050.882619	4138.972391	4081.115317	4474.379809	4860.614877	4299.371285	6267.673555	5939.588399	3610.443739	4031.267251	3832.137283	3463.660673	7940.723816	5319.790314	7417.013074	5567.422622	5557.996644	5656.3132	4462.91059	5274.583594
ENSMUSG00000002814	317.7431353	416.3517011	442.9451184	404.9401268	386.5776458	464.0998499	453.1201974	402.0121862	397.8311686	442.0843253	352.6212203	362.5684255	350.4684684	431.2486556	383.2963001	382.1466018	410.8141639	356.6897122	293.830956	370.5006408	316.9422035	308.172668	359.8856366	351.6027033	464.2206522	424.283003	433.7434546	444.8387816	326.0557598	557.5870795	324.2945411	346.8038713
ENSMUSG00000002820	2821.88598	2557.324671	2184.83359	2608.028482	2528.960918	2622.413668	2251.309626	2329.234242	2058.633535	1928.845095	2210.307941	2169.593947	1560.711922	1750.36219	2058.615691	2166.137521	2009.613976	2054.593845	2362.530518	1778.581201	1633.263866	1896.447188	1601.315243	1638.318979	2191.529585	1853.67191	1738.310307	1691.203588	2124.378681	1978.001596	1679.679418	2191.589483
ENSMUSG00000002825	310.5913605	218.3533366	232.7952872	210.4975108	276.6915665	280.2896943	297.5965675	217.6550826	267.4415272	261.3984081	237.4795974	255.9306533	186.5066119	211.0581655	202.7159764	191.0733009	242.8660889	258.1608624	305.7138256	311.7192892	233.3234094	231.7879896	294.2387452	285.5213441	331.5861802	329.3325729	311.1275165	283.2276279	415.0940635	323.9735205	229.2631738	358.6716844
ENSMUSG00000002831	64.36597274	67.54149818	119.5680074	123.0875275	712.2831469	79.84513546	2485.856074	1965.39291	774.7238547	1019.912385	639.4472276	821.1108459	1432.616722	646.365632	596.4975856	1914.573678	1191.278748	734.0017418	1751.102867	5995.697871	2838.992929	977.1970926	1556.769138	1679.463976	2742.472776	674.9179221	1876.774563	2622.508266	1435.899404	1648.518322	1053.660286	1201.286413
ENSMUSG00000002833	1868.656574	1484.062508	1298.943353	1727.685078	1600.858349	1569.455944	1765.403366	1302.681912	1446.658795	1780.260737	1493.756948	1491.959376	1072.925399	1351.584022	1471.43838	1522.825403	1628.437708	1685.683501	1697.089823	1520.299505	1815.337046	1993.903502	1756.054344	1594.680346	2154.800038	1574.808485	1639.883907	1512.451857	2010.259165	1823.728491	2036.047046	1923.904366
ENSMUSG00000002835	192.0762361	234.0821786	240.9476513	197.1184318	227.6776319	245.3574475	174.0183318	192.4785619	142.7623811	142.1640465	117.1977234	125.0570238	155.7637637	145.1024888	228.346732	162.2682806	129.2541558	145.1200114	123.1497389	93.51578675	157.7967566	138.2826074	104.3316666	94.75817535	163.2424272	155.684489	95.0899112	127.3299999	125.4060615	159.7828587	131.8560222	123.9527144
ENSMUSG00000002844	1180.042834	992.7675007	895.8542374	1030.189089	1357.36977	1053.789444	1187.023597	1188.981496	985.0604295	849.3155294	917.0207829	1051.836208	1020.662557	911.2030416	774.7478407	845.9074275	1265.373487	1581.044335	1039.210955	1043.814305	670.2990431	633.4660398	846.3759922	888.9813029	1050.873125	1114.598292	1125.230616	1033.331922	775.0094599	909.1093687	880.2280402	825.4723324
ENSMUSG00000002845	499.6025503	539.4067595	590.5934912	560.1374441	527.295071	531.4691829	567.4510821	593.6786022	549.1592926	650.2858643	547.9507593	549.6692439	434.4989199	478.9396834	425.2375366	457.0396544	546.6545187	730.1827941	786.4299118	716.0637386	550.2656129	655.8546524	647.0907863	694.4776798	1043.731269	968.3233052	1176.11206	830.0936529	539.2460643	726.1855442	634.3343772	563.0617986
ENSMUSG00000002846	1709.274165	1530.323808	1160.353163	1439.588909	1335.234445	1277.522167	1187.023597	1235.273808	1014.564655	919.938959	1049.639259	1150.718505	1225.614878	1188.216884	1314.158743	1283.743735	1239.851966	1435.160534	1504.803389	1277.158459	967.0108932	891.5935737	849.8927899	870.2790315	934.5628954	1508.94197	982.5957491	1089.65096	800.0906721	528.93636	774.505644	908.547024
ENSMUSG00000002847	1015.552014	965.0107206	1122.308797	2080.000828	1205.584683	748.5481449	872.613664	1002.187955	1202.059249	1458.327961	1306.651811	1492.928811	839.2797533	836.1150404	1159.209175	936.1631576	1126.240033	1467.239694	552.0133034	660.844893	814.6088975	713.8016498	1040.972134	1034.85902	507.0717893	618.4609096	642.2739616	649.7094865	680.9549138	1065.586375	969.3199471	788.5502472
ENSMUSG00000002870	516.9711462	779.9655201	837.8818702	668.953954	698.8438422	744.3895441	633.8638754	747.1741642	1140.19555	766.7686637	1197.678489	1081.888671	921.2606816	872.6443383	912.2218936	867.9912763	724.4818923	732.4741628	829.6403465	778.4075964	1211.123824	1417.067482	1379.756984	1346.563544	873.3469853	1094.068469	789.0794386	831.7260888	1069.713704	914.6191225	1255.601941	1094.476096
ENSMUSG00000002871	1885.003487	1475.735474	1636.813556	1547.51348	1494.134459	1567.792504	1755.315347	1507.342662	1328.641893	1884.8201	1578.057065	1520.072971	1174.376798	1218.657965	1107.947664	1229.014197	1599.623087	1565.004754	1869.931562	1652.112233	888.78686	1165.524834	1118.341685	1053.561292	1403.884874	2129.969108	1776.67992	1892.809421	1166.276372	711.8601845	1420.718942	1318.645898
ENSMUSG00000002881	1989.215062	2627.641847	2792.637628	2597.325219	2046.727045	2097.598246	1947.828381	2119.700618	2181.409183	1727.063868	2107.50292	2169.593947	2820.143933	2939.593777	3202.67942	3004.36361	2161.096554	1850.66204	3377.975734	3271.271283	4117.551265	3724.41156	2489.892808	2628.292548	3865.784728	2397.712212	3501.644274	2272.350767	2982.156142	3193.453273	3610.004068	2775.749616
ENSMUSG00000002885	862.2996983	942.8052966	1196.585892	1071.218265	944.7040627	833.3836014	996.1918996	1064.723184	695.7286705	1061.185818	632.2508761	697.0232564	907.9387808	867.5708247	857.4652793	797.8990604	1081.783189	1112.84135	472.0739992	879.0483955	459.9033676	431.9685261	331.7512545	259.3381641	953.9479337	1320.751929	1362.121272	1234.937755	319.7854567	722.879692	947.9378895	300.6512648
ENSMUSG00000002897	2103.643458	1816.218643	2056.2074	1558.216743	1518.641426	1562.802183	1436.702073	1402.57585	1643.670881	1596.823258	1721.984094	1433.793319	1744.144249	1654.980135	1967.743012	1814.716275	1669.601452	1167.070407	1996.322084	1707.331078	2345.372306	2315.245942	2661.043632	2599.615732	2534.338682	1375.498123	1724.964354	1427.565191	2131.903045	3741.122796	2346.086882	2177.084378
ENSMUSG00000002900	5640.706913	7988.401306	8150.552506	8510.878172	9578.271485	9090.70136	8731.180649	9622.303802	7265.653448	8584.874034	6994.853595	6161.724364	6131.148674	6661.52335	5918.374482	6151.792154	12739.35546	9785.671505	11856.94328	11654.73891	6554.634506	5992.246322	6741.701289	6254.039573	11588.1718	10224.70713	14790.6518	12029.42011	11162.39353	10993.06068	7620.327771	10591.36386
ENSMUSG00000002908	226.8134278	206.3253986	204.7149218	267.5815816	231.6303685	158.0268306	173.1776636	224.9643951	108.4994096	103.6421758	86.35621723	136.6902353	129.1199621	136.9848671	188.7355642	163.228448	185.2368475	214.6248589	50.77226079	60.56260475	93.0596257	90.87142775	96.1258052	88.52408486	39.79034162	98.37206722	64.22739616	81.62179478	43.89212151	44.07803	91.46769109	54.06448183
ENSMUSG00000002910	843.9094204	562.5374095	665.776405	900.8579913	1053.009047	703.6352562	1072.692712	914.4762053	1644.62263	1826.120107	1353.94212	1615.077532	4010.916916	3646.841572	5616.630587	4051.906179	1229.149392	957.7920752	1198.009302	1124.861321	1538.85555	1717.338287	1327.005018	1251.805369	1154.940172	638.135323	864.9845431	921.5100631	1089.778674	944.3717927	1819.850685	1131.398181
ENSMUSG00000002944	17751.72661	29134.44159	31830.45288	19210.57368	8730.804744	6333.549026	9138.064092	11280.70559	7987.079347	8339.067812	9000.579545	7366.73119	27147.9844	29989.53886	38080.31266	40372.15619	5051.614649	7608.107544	42175.5448	40327.56975	48861.69826	38447.83278	7570.493293	8610.525776	44965.12656	39918.52947	8731.58939	8557.228965	3122.61093	5647.497594	30842.43028	3359.909749
ENSMUSG00000002948	1657.168378	2095.636896	2206.573228	2273.551505	2004.037489	2297.211085	2379.931872	2087.214785	2432.670974	3208.321514	2493.021747	2294.650971	1682.658553	2022.302519	1921.141638	1976.024388	2103.467312	1742.967716	2416.543561	2142.847456	1960.995591	2370.558985	1866.24734	1604.65489	3150.578844	2148.788112	2500.69784	2447.837626	2541.980866	3438.08634	2504.07653	2402.572827
ENSMUSG00000002949	3619.819705	3047.694452	2552.595795	2963.020047	2819.882336	3036.610308	2773.364622	2638.661804	2583.047349	2558.952837	2853.867369	2821.053792	2734.063958	2594.594852	3393.745053	3313.537494	2473.117732	2530.434725	3435.22956	2763.614155	3650.904446	3632.223155	2832.194456	2815.315262	2836.337172	2638.937629	2165.380785	2247.864228	3059.9079	2800.056856	2998.23964	3490.455693
ENSMUSG00000002957	9929.728398	12731.10979	11906.98074	10902.16557	11398.90199	12703.69374	10083.8159	10484.80267	9444.207384	8838.017756	9756.196446	8536.838381	12501.0668	12476.78463	10604.14263	10458.14268	9396.036178	9633.677388	12998.77902	11636.92638	8813.690637	9029.195777	7331.351046	7869.915826	10405.68447	14812.2671	11456.66606	11095.66678	8831.094848	8125.78483	10044.81553	9380.846921
ENSMUSG00000002963	1392.552712	1312.895698	1090.605159	1138.11366	1158.94239	1173.557147	1024.774621	1038.734517	1127.822811	1044.676445	1140.107677	1060.561116	1085.222538	1292.731264	1330.469224	1338.473273	995.339327	1105.203455	1512.365215	1175.627033	1459.282826	1332.78094	878.0271719	821.6531257	1444.69548	1413.136131	1211.145185	1180.251153	991.9619462	1008.284936	1234.219884	1032.499738
ENSMUSG00000002968	2724.826179	3336.364965	3288.120204	3289.469576	3095.783355	3441.658026	3002.026391	2641.098241	3530.03781	3822.83707	4027.900704	3724.566552	3542.600864	3803.105791	4177.813168	4126.799232	2911.099967	2633.546312	3516.249125	2929.270692	4433.144778	4936.030597	4463.988612	4030.962906	3699.481505	2790.345072	2901.076414	2929.406215	3951.544997	3920.740768	4396.388633	4058.792075
ENSMUSG00000002980	6348.732613	5364.460363	7165.928081	8473.41675	13736.55046	6212.949603	7275.143206	9348.610657	6868.774029	7588.808521	7329.997962	8869.354343	6947.883672	5306.89522	5828.666838	5829.175928	11249.22793	11714.24008	6576.628163	8079.763975	5715.749185	5958.004915	12549.10664	10470.77838	5428.830968	7275.255928	8829.181667	7984.243966	7144.383322	8552.23977	7088.152113	7203.762543
ENSMUSG00000002981	10491.65356	11411.73752	12305.54076	11464.97883	9731.637667	9968.99785	8818.610149	8395.151452	10779.51152	9875.356701	10572.46831	10589.13078	11889.28412	13316.95848	14636.3265	13333.84387	8240.981525	8437.582978	11646.29242	9394.328749	15712.24115	16161.94437	12137.64131	11990.64964	10857.66194	9526.693154	7268.539353	7430.848197	10835.08371	11189.20792	12905.25969	11759.68412
ENSMUSG00000002983	345.3285522	288.6705128	377.7262053	266.689643	374.7194358	321.0439822	345.5146589	387.3935612	461.5983655	417.3202655	491.407998	464.3590262	475.4893841	376.4547087	369.315888	295.7315411	518.6631729	635.472892	1102.946346	744.5637878	759.3125981	751.993989	779.5568349	632.136775	1284.513849	729.664116	1822.556631	784.3854479	1217.692857	1463.390596	1326.875467	1144.58464
ENSMUSG00000002984	3596.321017	2956.097078	2641.365982	3344.76977	3231.757497	3176.339295	3037.334458	2703.63347	2870.475609	2733.218442	3211.628841	3097.342565	2925.694378	2990.328913	3556.849861	3308.736657	2797.488034	3042.173712	3522.73069	2875.833099	3510.640662	3659.879677	3546.104399	3390.098405	2996.518803	2997.354118	2492.35662	2151.55051	3486.288509	2740.551515	2773.728035	4058.792075
ENSMUSG00000002985	12010.89485	8202.128512	6808.129877	10985.11586	33273.34669	49697.77478	44272.95376	35627.2133	40984.22436	22019.83502	24883.95521	33180.82753	12207.98498	11540.21402	11150.54373	9800.42805	55510.95517	34732.56525	9737.471462	9242.031611	10633.07375	9524.37921	66332.66692	72084.78826	7956.027793	11106.63409	24081.93707	24328.19215	67951.27441	90999.09293	11925.24871	74171.19449
ENSMUSG00000002992	10.21682107	8.327034023	3.623272952	10.70326326	10.27711533	32.43708628	22.69804328	17.05506244	47.58746036	9.171873968	24.67320492	55.25775468	22.54475528	4.058810876	6.990206082	12.48217543	5.762924143	7.637895336	15.12365215	17.81253081	14.8355925	9.218840496	16.41172284	34.91090671	57.1348495	31.65014337	20.01892867	10.61083332	28.84339414	128.9282377	26.13362603	35.60343926
ENSMUSG00000002996	3052.786136	3973.845681	3529.067855	3590.944825	3552.719714	3507.363919	3525.762723	3581.563113	6719.349403	5875.502464	7236.445394	6507.812407	6186.485801	6758.934811	6843.411754	6448.483863	4319.723283	2875.667594	6367.057555	5123.774487	7765.75833	7573.935956	6065.303855	6461.011377	8179.465866	3194.098252	4295.728445	3806.840509	6705.462107	8839.848916	5242.167802	6742.236478
ENSMUSG00000002997	97.05980017	94.37305226	363.2331135	141.8182382	887.7846548	60.71557176	1305.557823	5187.17542	141.8106319	124.737486	131.5904263	295.6774593	2674.627785	486.0426024	255.142522	1664.930169	95.4998858	1117.424088	153.3970432	1535.440156	972.4056541	86.92049611	717.4267413	1915.112596	81.62121358	114.6248435	203.5257749	71.01096146	101.5789098	53.99558675	65.33406506	27.69156387
ENSMUSG00000003031	1466.113824	2078.057602	2170.340498	2116.57031	2272.823582	2129.203612	2210.957549	2299.996992	2650.621542	2702.034071	2963.868741	2529.25407	2344.654549	2554.006744	2269.486908	2308.242288	3246.996117	2240.194702	2217.775562	2255.957027	1876.028107	2036.046772	1654.067209	1807.88624	2235.400987	1870.780096	2083.636826	2264.188587	2091.773105	2596.195967	2047.925967	1712.921022
ENSMUSG00000003032	575.2070263	516.2761094	480.0836662	536.9470404	603.1876149	566.4014297	716.2493658	625.3522896	1020.27515	1030.918634	810.1035616	890.9101149	1111.86634	993.3939619	858.6303137	1133.95763	1456.373258	840.9322765	760.5036509	1006.407991	1614.382202	1598.810337	1866.24734	1925.087141	1630.383741	748.4831202	1460.547671	967.2182682	1503.618677	3722.389633	1032.278228	1678.636229
ENSMUSG00000003033	2175.161206	2389.858765	2172.152135	2246.793347	2144.754914	2342.123973	2275.689006	1963.768619	1850.200459	1838.043543	1902.92093	1822.53647	2211.435541	2156.243278	2176.28416	2007.70991	1964.333858	1996.545841	2538.613039	2076.050466	1417.473429	1259.030216	1312.937827	1268.014004	2351.711216	2602.15503	2207.921008	2039.728652	1435.899404	1684.882697	1293.614488	1375.347672
ENSMUSG00000003037	4907.13916	4546.560576	3928.533698	4703.192266	4412.044665	4803.18393	4168.87395	3658.716967	3967.842445	3132.19496	4096.780067	3829.265456	4025.263579	4182.604608	5062.074237	4470.53914	3812.585958	4336.033182	4310.240862	3615.053128	3851.85929	3721.777606	3784.07438	3396.332495	3395.442485	4212.035296	3483.293589	3521.164227	3604.170207	3297.036644	2886.577784	3919.01561
ENSMUSG00000003038	1586.672312	1440.576886	1361.444812	1267.444758	1331.281708	1372.338266	1357.679256	1159.744246	1722.666065	1289.56548	1658.244981	1494.867679	1471.557663	1468.274834	1964.247909	1636.125149	1882.829645	1074.651874	1859.128953	1449.049381	2462.708356	2362.657121	2134.696235	2144.527126	1999.719733	1519.206882	1594.007196	1386.754293	1892.377468	2220.430761	1649.982116	1906.761969
ENSMUSG00000003039	7198.772126	5653.130875	4743.770113	5130.430858	4978.867102	5261.461739	4447.135147	4448.122715	4845.355214	4066.808917	5055.950909	4724.053308	4964.969969	4908.117052	5731.968987	5448.949661	4406.167145	4691.195316	5153.9246	4273.226141	6089.336378	5818.40533	5931.665541	5892.462325	3965.770715	4115.374047	3877.833309	3921.927239	6020.745011	4625.989248	4247.902121	6859.595963
ENSMUSG00000003051	959.3594985	815.1241082	1143.142616	986.4840974	1659.358852	994.7373126	1156.759539	1185.732913	1238.225719	1262.967045	1732.264596	1639.313389	2156.098414	758.9976338	1123.09311	1197.328674	2431.953988	2168.398486	2364.69104	2825.958013	3108.730975	3110.700179	6766.318874	5524.650986	2085.422007	1552.567844	3428.241535	1757.317242	4444.390818	3468.940961	3511.409024	4685.148877
ENSMUSG00000003053	3.065046321	7.40180802	0	22.29846513	0.790547333	39.09084757	0.84066827	0.812145831	80.89868262	10.08906136	2.05610041	127.9653266	32.79237131	13.19113535	2.330068694	18.24317948	0.823274878	3.055158135	0	0	0	1.316977214	3.516797751	7.48090858	21.42556856	1.71081856	2.502366084	0	0	4.407803	1.187892092	0
ENSMUSG00000003062	1763.423317	1670.032935	1258.181533	1412.830751	1233.253839	1336.574299	1234.941688	1158.9321	973.639439	797.9530352	992.0684479	997.5478871	1220.49107	1324.187048	1589.106849	1234.775201	1019.214298	1143.392932	1548.013824	1113.283176	1097.833845	1085.189224	772.5232394	832.8744886	1686.498326	1547.435388	1289.552655	1163.926794	1435.899404	903.599615	1004.95671	1312.052669
ENSMUSG00000003068	6750.253681	5114.649342	3888.677696	5209.813393	5209.706923	5541.751433	5211.302604	4489.542152	4619.790652	4640.968228	4864.73357	4997.433779	4311.172066	4434.250882	5391.778958	5300.123723	5650.135485	4646.131733	5838.80999	5219.071527	7149.406896	7529.158731	9230.421831	8046.963996	5230.899525	4259.938215	4545.130931	4124.34929	8143.869632	7108.684288	6330.276959	8681.964595
ENSMUSG00000003070	28.607099	17.57929405	21.73963771	24.08234234	37.15572464	26.61504515	29.42338944	39.7951457	7.613993658	12.84062356	8.224401641	12.6026458	11.27237764	6.088216314	6.990206082	7.681338729	27.16807096	49.64631969	5.401304339	21.37503697	5.39476091	3.950931641	5.861329586	2.493636193	6.121591018	23.95145985	7.507098253	33.46493586	5.016242459	5.50975375	9.503136737	6.593229492
ENSMUSG00000003072	27207.39451	16684.6005	15470.46969	18014.48401	16222.03127	15897.49916	15421.21874	14960.53835	18507.71508	15101.49049	19059.02275	20128.36422	17680.21195	17971.39986	22783.41169	19891.78681	14468.2327	16326.76507	18369.83606	12660.25627	27354.1352	27374.68836	31160.00034	29887.4766	13760.31634	12214.38911	10903.64315	11222.99678	28414.50541	17793.19876	21573.30828	31167.51445
ENSMUSG00000003099	3578.952421	3679.623812	3532.691128	3838.903757	3507.658516	3360.981171	3151.665343	3227.467531	4192.455258	3977.84174	4157.435029	4198.619921	3842.856013	4148.104715	4498.197613	4244.899815	3382.836472	3362.201527	4029.373037	3150.146074	4033.932471	4360.511555	4030.250223	4200.530168	3284.233581	3309.578505	3144.640046	3095.914676	3997.94524	3168.108406	3807.194155	4234.17198
ENSMUSG00000003119	698.8305612	1220.373097	1631.378647	1198.765486	1042.731932	1152.764143	1136.583501	1418.818766	1243.936214	1728.898243	1233.660246	1174.954363	1147.732996	1145.59937	1095.132286	1251.098045	1321.356179	963.1386019	1182.88565	1674.377896	1313.624282	1609.346155	1045.661198	891.4749391	1950.747004	1475.581008	1817.551899	1723.036088	1435.899404	2084.890819	1849.547987	1285.679751
ENSMUSG00000003123	1020.660425	1175.037023	1617.791373	1024.837457	2030.125551	831.720161	3776.281868	6329.052458	1372.422357	1418.888903	1578.057065	1529.767314	5387.17175	2224.22836	1782.502551	4607.84307	2331.514453	1723.109188	2443.550083	5800.650658	2651.524987	1974.148843	3006.862077	4674.321044	1089.643201	1101.767153	1674.08291	1941.782498	1374.450434	1062.280523	2417.360407	1484.795282
ENSMUSG00000003131	2440.798554	2767.350974	2703.867441	2586.621955	2566.90719	2495.160483	2385.816549	2550.950054	2851.440625	2318.649739	2826.110014	2753.193391	2658.2316	2737.667936	2952.197035	2869.940182	2502.755628	2285.258285	2964.235821	2869.598713	3215.277503	3644.07595	3029.13513	3022.287066	3380.138507	2791.200481	3263.919496	2812.687048	4034.312997	3520.732646	3452.01442	4049.561554
ENSMUSG00000003134	236.0085667	294.2218688	341.4934757	284.5284151	336.7731638	262.8235709	335.4266396	430.4372903	455.8878703	620.0186802	503.7446005	458.5424204	384.2856013	373.4106006	330.8697545	355.2619162	610.0466843	311.6261297	456.9503471	529.0321651	503.0614549	704.5828093	672.8806364	563.5617797	1008.021988	464.4872392	596.3972501	638.2824352	758.7066719	1123.989765	1061.97553	752.946808
ENSMUSG00000003135	2183.334663	2234.420796	2013.633943	2186.141522	1623.784222	1680.074725	1486.301501	1431.000954	1729.32831	1631.676379	1785.723206	1734.31795	1786.159475	2060.861222	2391.815514	2241.030574	1619.381684	1462.656957	1616.070258	1474.877551	2155.206984	2304.710124	1831.079363	1961.244866	1775.261395	1490.122966	1389.647299	1539.38705	1642.819405	2073.871311	1406.464237	1706.327793
ENSMUSG00000003153	61.30092642	67.54149818	64.3130949	69.57121121	59.29104996	69.03277337	62.20945196	70.65668727	176.0736033	136.6609221	127.4782254	146.3845782	157.813287	153.2201106	80.38736994	114.2599136	130.0774307	103.8753766	54.01304339	136.2658607	98.45438661	115.8939948	153.5668351	140.8904449	220.3772767	95.80583938	173.4973818	141.205705	196.8875165	258.9584262	482.2841894	225.4884486
ENSMUSG00000003154	1019.638743	1195.391995	1214.702257	1240.6866	1231.672745	1198.508752	1259.321068	1240.958829	1173.506773	1503.270143	1240.856598	1167.198888	1012.464464	1164.878721	1061.34629	1252.058213	1736.286717	1105.967245	1277.948607	1505.158853	1426.914261	1639.636631	1532.151554	1599.667618	1503.87086	1209.548722	1478.064234	1567.954678	1878.582801	1725.654874	1597.714864	1860.609363
ENSMUSG00000003161	5514.018332	5054.509652	4673.11629	5151.837384	5702.217912	5441.945014	5040.646945	4835.516276	5542.035634	4474.040122	5902.036227	5472.456582	5143.278488	5111.057596	5778.570361	5448.949661	5168.519682	5267.856413	4996.206514	4356.945036	5854.664278	5799.967649	5882.430372	5706.686428	4327.96485	4165.843195	4475.898803	4161.079098	6529.893621	5297.077255	5496.37671	7066.623369
ENSMUSG00000003166	3238.732279	3072.675554	2308.024871	2883.637511	2951.903741	3103.979641	2785.974646	2838.449678	2783.866431	3197.315265	3051.253009	3102.189736	2329.283125	2528.639176	2768.121608	2972.678088	3045.293772	2699.232212	2758.986256	2519.582483	3642.812305	3725.728538	3479.285242	3420.022039	2985.295887	2559.384566	2326.366336	2449.470061	2997.204869	3094.277706	2739.279164	3315.075789
ENSMUSG00000003178	61.30092642	223.9046926	412.1472983	230.1201602	173.1298659	182.1467153	207.6450626	321.6097489	394.0241718	474.1858841	340.2846179	360.6295569	342.2703756	265.8521124	255.142522	286.1298676	274.9738091	219.2075962	474.234521	705.3762201	454.5086067	542.5946121	433.7383893	377.7858833	1028.427291	565.4255342	877.4963735	559.9255122	637.0627922	808.8318505	793.5119175	626.3568017
ENSMUSG00000003184	3377.681046	2335.27043	2136.825224	2450.155349	2082.301675	2135.857374	2472.405381	1995.442306	1698.872335	2305.809116	1965.631992	1995.095774	1451.062431	1611.347918	1782.502551	1781.110418	2318.342055	2447.181666	2837.8453	2298.707101	1151.781454	1316.977214	1086.690505	998.7012954	2284.373715	2938.330878	2771.787499	2432.329485	1627.770678	844.0942745	1741.449807	1826.324569
ENSMUSG00000003190	303.4395858	195.2226865	214.6789224	231.0120988	235.5831052	222.069283	301.7999088	216.8429368	128.486143	237.5515358	155.235581	140.5679724	108.62473	100.4555692	133.9789499	129.622591	221.4609421	251.2867566	178.2430432	198.6097185	76.87534297	109.3091087	83.23088012	102.2390839	204.0530339	273.7309697	251.0707305	286.4924997	136.692607	83.748257	97.40715155	138.4578193
ENSMUSG00000003198	251.3337983	256.2876027	250.0058337	253.3105639	237.9547472	303.5778588	334.5859713	285.8753324	236.9855526	235.717161	261.1247521	260.7778247	232.620884	222.2198955	237.6670068	254.4443454	328.4866762	271.1452844	307.8743473	244.9222986	225.231268	201.4975137	222.7305243	183.2822602	290.7755734	244.6470541	283.6014895	248.9464741	277.1473958	240.2252635	127.1044539	259.773242
ENSMUSG00000003199	2201.724941	1695.939263	1602.392463	2204.872232	2115.504663	1859.72628	1801.552102	2063.662556	2204.251164	1760.999802	2137.316376	2282.048325	1394.700542	1351.584022	1711.435456	1711.018202	1906.704617	2649.585892	1885.055214	1736.721754	2213.200663	2108.480519	2852.122976	2709.335724	1854.842079	1678.313008	2284.660235	1939.333844	3502.591297	2455.146271	1995.658715	3766.052686
ENSMUSG00000003200	1092.178172	1114.897333	1025.386245	1171.115389	1159.732937	1141.951781	1250.914385	1033.049497	1237.273969	1275.807669	1248.052949	1176.893231	945.8549601	1001.511584	1083.481943	1114.754283	1507.416301	1318.300735	1504.803389	1509.611986	1279.907026	1338.048849	1406.719101	1273.001277	1740.57238	1637.253362	1701.608937	1662.63596	1108.589583	1504.162774	1348.257525	1089.201512
ENSMUSG00000003206	43.9323306	38.85949211	26.2687289	27.65009676	32.41244065	34.93224676	34.46739906	37.35870821	33.31122225	15.59218575	24.67320492	25.20529161	35.86665613	27.39697341	32.62096171	19.20334682	20.58187194	35.89810808	18.36443475	15.14065119	6.743451138	15.80372656	16.41172284	14.96181716	14.28371238	17.1081856	25.02366084	20.4054487	11.28654553	79.340454	38.01254695	9.230521289
ENSMUSG00000003208	287.0926721	317.3525189	278.0861991	329.1253454	346.2597318	323.5391426	296.7558992	304.5546865	347.3884607	299.9202788	299.1626097	321.8521852	234.6704072	270.925626	284.2683806	313.9747205	313.6677284	313.1537088	352.1650429	326.8599404	272.435426	255.4935795	247.3481085	203.2313498	381.5791735	396.0544967	392.8714752	304.4492945	343.6126084	373.5613042	211.4447924	353.3971008
ENSMUSG00000003226	2694.175716	6860.550809	8670.492175	5516.640274	5295.086035	5091.790826	4887.64532	6738.373957	7828.13723	8717.866207	7501.682346	7155.394514	8419.441335	9165.809661	7796.40985	8858.503889	5594.976068	4494.137616	7883.743813	9325.750505	9977.610304	9706.122065	6969.120877	7585.6413	11312.7002	7957.017125	9846.810542	8428.266529	9088.177274	11881.23299	8922.257504	7652.102148
ENSMUSG00000003227	27.58541689	48.11175213	34.42109305	74.03090424	64.82488129	54.89353063	71.45680293	55.22591649	29.50422543	28.4328093	11.30855226	21.32755444	5.123808018	13.19113535	19.8055839	6.721171388	54.33614192	103.111587	12.96313041	19.59378389	17.53297296	11.85279492	8.20586142	8.727726677	9.182386527	23.95145985	12.51183042	22.85410254	15.04872738	20.93706425	17.81838138	14.50510488
ENSMUSG00000003228	278.9192152	305.3245808	426.6403901	380.8577845	554.1736803	316.0536612	388.3887406	589.6178731	400.6864163	522.7968162	316.6394632	416.8567458	480.6131921	322.6754646	231.841835	355.2619162	826.5679771	666.7882629	400.776782	904.8765651	264.3432846	185.6937871	371.6082957	341.6281585	559.105313	575.6904456	858.3115669	830.0936529	295.9583051	493.673936	435.9563978	280.8715764
ENSMUSG00000003233	500.6242324	1192.616317	1434.816089	1192.521915	989.7652607	1250.907122	1197.111616	1180.047892	1184.927763	1743.573241	1197.678489	1240.875895	833.1311837	999.4821782	864.4554854	1084.028928	1163.287402	875.3028055	1148.317302	1276.267833	860.4643652	1177.377629	773.6955053	643.3581379	1529.377489	1222.379861	1667.409934	1689.571152	1084.762432	1544.934951	1434.973647	701.5196179
ENSMUSG00000003234	2477.57911	2372.27947	2150.412497	2368.988936	2384.290756	2389.532023	2325.288434	2329.234242	2183.312681	2181.988817	2401.525279	2181.227158	2072.067962	1986.787924	2000.363974	2259.273754	2288.70416	2210.40691	3083.064517	2678.114007	2014.9432	1834.549259	1334.038614	1373.993543	2925.100242	2819.428988	2604.963094	2464.161984	2219.687288	1921.802108	1623.84849	2407.84741
ENSMUSG00000003235	3227.493776	2954.246626	2541.725976	2781.95651	2808.024126	2756.320614	2509.394785	2292.68768	2824.791647	2298.471616	2942.279687	2886.005889	2830.391549	2951.77021	3218.989901	3154.149715	2810.660432	2442.598929	3602.669994	3122.536651	3213.928812	3140.990655	2684.48895	2746.740267	3214.85555	3528.563281	2795.977038	2650.259677	3140.167779	2480.491138	2433.990897	3245.187556
ENSMUSG00000003269	2904.64223	2304.737972	2031.750308	2313.688742	2178.748449	2072.646641	2151.270102	1835.449577	2440.284967	2150.804445	2594.798718	2397.411006	2160.19746	2340.919173	2678.413964	2676.946547	2614.721011	1790.322667	4413.945906	3021.005225	4194.426608	4380.266213	3744.217339	3434.983856	5332.926042	2226.630356	3115.445775	2186.647882	5068.913004	4095.950938	3049.319	5420.953288
ENSMUSG00000003271	67.43101906	38.85949211	55.25491252	96.32936937	97.23732194	19.96128386	27.7420529	44.66802069	47.58746036	68.78905476	56.54276128	109.5460751	57.3866498	39.57340604	58.25171735	30.72535491	85.62058727	123.7339044	64.81565207	68.57824362	44.50677751	22.38861263	83.23088012	64.83454103	53.05378882	47.90291969	160.9855514	68.56230762	38.87587905	50.6897345	62.95828088	63.29500312
ENSMUSG00000003273	76.62615803	63.84059417	67.93636785	83.8422289	78.26418595	74.02309433	110.9682116	133.1919162	99.93366676	113.7312372	85.32816702	105.6683379	51.23808018	58.8527577	43.10627084	58.57020781	47.7499429	113.040851	23.76573909	57.89072513	44.50677751	28.9734987	103.1594007	107.2263563	35.70928094	24.80686913	77.57334861	88.15153836	90.29236426	144.3555482	68.89774134	77.800108
ENSMUSG00000003279	43.9323306	40.70994411	105.9807339	49.9485619	86.96020661	33.26880644	52.96210099	138.0647912	57.10495244	70.62342955	46.26225923	60.10492614	87.1047363	54.79394683	50.09647692	53.7693711	18.11204731	87.83579637	23.76573909	39.18756778	21.57904364	14.48674935	121.9156554	84.78363057	11.22291687	13.68654848	35.86724721	31.83249996	30.09745475	25.34486725	38.01254695	34.28479336
ENSMUSG00000003282	36.78055585	49.96220414	79.71200495	67.787334	44.27065064	45.74460886	56.32477407	85.27531222	77.09168579	92.63592708	51.40251025	65.9215319	81.98092829	102.4849746	39.6111678	37.4465263	40.340469	51.93768829	28.08678256	49.87508627	82.27010388	81.65258725	114.8820599	110.9668106	35.70928094	49.61373825	50.04732169	75.90826915	77.75175811	103.5833705	122.3528855	61.97635722
ENSMUSG00000003283	113.4067139	104.5505383	82.42945966	69.57121121	83.79801728	102.3015798	77.34148081	96.64535385	129.4378922	150.4187331	98.69281969	134.7513667	94.27806753	102.4849746	88.54261037	120.981085	131.7239804	145.1200114	46.45121732	120.234583	83.61879411	61.89792905	85.57541195	62.34090483	155.0803058	162.5277632	138.4642567	151.8165383	62.70303073	458.411512	178.1838138	83.0746916
ENSMUSG00000003299	4913.269253	4007.153817	3401.347484	3895.987828	3500.54359	3706.145038	3442.536564	2917.227824	3386.323679	3035.890283	3592.007417	3587.876317	3830.558874	3981.693469	4507.517888	4175.767766	2804.897508	3217.845305	3639.398864	2487.519928	4295.578375	4269.640127	3927.090822	3897.55337	2424.150043	2958.8607	2069.456752	2384.172626	3194.092386	2404.456536	3494.778535	3617.045699
ENSMUSG00000003308	2727.891226	2842.29428	2234.653593	2749.84672	2723.435562	2713.071165	2379.931872	2321.112784	2026.274062	1916.921659	1933.762436	1966.98218	1878.388019	2034.478952	2088.906584	2173.81886	2498.639254	2279.911758	3206.214256	2811.707988	1911.094052	1845.085076	1594.281647	1775.46897	2791.445504	2731.321832	2536.565087	2619.243395	1876.07468	1657.333928	1482.489331	2010.934995
ENSMUSG00000003309	906.2320289	728.152864	691.1393156	995.4034835	1207.165777	973.9443086	960.8838323	1121.573392	1012.661157	1097.873314	1132.911326	1135.207557	612.8074389	540.8365492	624.45841	631.7901104	1297.481207	1238.102834	818.8377378	796.2201272	488.2258624	547.8625209	859.2709173	888.9813029	626.4428142	821.192909	973.4204068	878.2505119	1063.443401	874.9488955	699.6684422	1223.703394
ENSMUSG00000003316	11962.87579	13209.45164	13411.54483	12013.52107	11446.33483	11852.01229	11434.7698	10290.69982	9773.512609	11449.25027	9397.406925	8778.22752	13440.77319	13872.00087	14264.68054	16181.7002	11519.26209	8698.798998	11376.2272	12013.6614	12828.74144	12133.31107	10252.63771	9679.048884	10957.64792	9455.694183	11592.62795	11171.57505	9520.828186	10810.13686	11471.47393	10285.43801
ENSMUSG00000003341	0	0	2.717454714	0.891938605	0.790547333	0	0.84066827	0.812145831	0	0.917187397	1.028050205	0.969434293	2.049523207	1.014702719	0	0.960167341	2.469824633	0	0	0.89062654	2.697380455	0	1.172265917	3.74045429	0	0	1.668244056	0	2.508121229	2.2039015	1.187892092	5.274583594
ENSMUSG00000003344	2972.073249	3194.805387	2825.247084	2927.342503	2874.430102	2786.262539	2698.545146	2503.845596	1788.33676	2062.754455	1889.556277	1934.021414	2225.782203	2311.492794	2326.573591	2399.458185	2514.281476	2597.648204	2106.508692	2030.628512	1142.340623	1033.827113	1085.518239	891.4749391	1333.486577	2354.086339	1648.225127	1958.106857	818.9015814	889.2742552	1412.403697	772.7264965
ENSMUSG00000003345	5530.365245	5234.003496	4327.999541	5057.291892	5386.789526	5516.799828	4980.959498	4460.304902	4929.109144	4283.265143	4644.730827	4887.887704	4320.394921	4707.205913	5596.825003	5032.237035	4447.330889	4434.562032	5712.419469	4337.351252	5409.596503	5963.272824	5710.107282	5371.29236	5402.304074	4194.92711	4982.210874	4141.489867	6009.458465	5021.589568	5255.234615	6552.351469
ENSMUSG00000003346	4817.231135	3761.0437	3390.477665	3796.982643	3586.713249	3639.607425	3199.583435	2979.763053	3597.612003	2729.549693	3428.547434	3726.505421	3519.031347	4031.413903	4676.447869	4100.874714	3055.996346	3151.395616	3695.572429	2651.395211	5003.640744	5252.105128	4501.501122	4595.771504	3348.510287	3254.832311	2509.873183	2713.924677	4059.39421	3295.934693	4265.720503	4611.304707
ENSMUSG00000003348	406.6294786	414.5012491	401.2774795	421.8869603	435.5915804	459.1095289	455.6422022	401.2000403	475.8746036	476.0202589	485.2396968	480.8394092	471.3903376	449.5133045	478.8291166	447.4379809	541.7148695	526.2509887	637.353912	647.4854949	318.2908937	276.5652149	314.1672658	253.1040736	935.5831606	603.9189518	1109.382297	686.4392941	298.4664263	471.634921	333.7976779	305.9258484
ENSMUSG00000003352	429.106485	358.062463	588.7818547	362.1270737	793.7095222	457.4460886	588.4677888	713.0640393	307.4149939	429.2437017	288.8821076	367.4155969	402.7313102	272.9550314	214.3663198	335.098402	560.6501917	735.5293209	254.9415648	343.7818446	214.4417462	229.1540352	490.0071534	344.1217947	222.417807	389.2112225	386.198499	534.6227558	290.9420626	244.6330665	388.4407141	253.1800125
ENSMUSG00000003354	29.6287811	16.65406805	22.64545595	15.16295629	27.66915665	25.78332499	28.58272117	26.80081241	22.84198097	19.26093533	26.72930533	8.724908634	8.198092829	15.22054078	8.155240428	20.16351416	17.28877243	31.31537088	11.88286955	9.796891945	4.046070683	3.950931641	7.033595503	4.987272387	9.182386527	18.81900416	5.838854197	13.87570511	10.03248492	13.223409	3.563676276	11.86781309
ENSMUSG00000003355	229.8784741	138.7839004	92.39346028	136.4666066	194.4746439	241.1988467	220.2550867	155.1198537	136.1001366	90.80155228	138.7867777	147.3540125	128.0952004	126.8378399	117.668469	124.8217543	71.62491435	231.4282287	63.7353912	75.70325594	106.546528	93.50538218	172.3230898	188.2695326	87.74280459	181.3467674	104.2652535	98.76237169	127.9141827	134.4379915	87.90401481	125.2713603
ENSMUSG00000003360	2492.904341	3160.572025	2633.213618	3112.865732	3137.682364	3202.95434	2933.091593	3107.269948	3019.900235	3003.788725	2862.091771	2962.591198	2602.894473	2771.153126	2658.60838	2908.346876	3302.978809	2708.397686	3899.741733	3693.428263	3061.526817	2971.100594	2880.257358	2684.399362	4234.100454	3224.037577	3841.966061	3317.10974	3427.34766	3606.684805	2868.759402	3303.207975
ENSMUSG00000003363	2878.078496	2803.434788	2951.15582	2913.963423	3171.675899	3314.404842	3003.707728	3047.171157	3240.706051	3051.482469	3157.14218	3057.595759	3177.785733	3119.196158	3258.601068	3134.946369	3205.832373	2986.417076	2931.827995	2564.11381	2785.04532	2823.599146	3344.474662	3235.492961	2484.345688	2770.670659	2672.526978	2882.065574	2799.063292	2932.290946	2969.73023	3056.621192
ENSMUSG00000003378	772.3916729	581.0419296	581.5353088	822.3673941	690.9383689	746.0529844	917.1690823	786.1571641	603.4089974	919.0217716	691.877788	697.9926907	451.9198672	441.3956828	412.4221588	474.3226665	873.4946451	921.1301776	522.84626	528.1415385	432.9295631	582.1039285	764.317378	627.1495026	504.0109938	557.7268507	795.7524148	755.8178197	869.064006	707.4523815	858.8459826	874.2622306
ENSMUSG00000003379	49.04074114	18.50452005	22.64545595	35.67754421	25.29751465	24.11988467	11.76935578	39.7951457	9.517492073	11.92343616	6.16830123	17.44981727	7.173331225	27.39697341	10.48530912	4.800836705	9.879298531	51.93768829	1.080260868	5.343759243	12.13821205	6.584886069	9.378127337	33.66408861	3.060795509	4.277046401	6.672976225	40.81089739	10.03248492	12.12145825	28.50941021	14.50510488
ENSMUSG00000003380	9021.453005	5352.432425	4414.958092	6403.227247	6473.001561	5848.656172	5766.143662	5367.471795	7951.864627	5947.043081	7950.940286	8391.423237	6226.451503	6151.127882	7187.096886	6426.400014	8583.463874	7575.264595	9682.378158	6707.308476	9432.739452	9245.18004	11297.12664	10400.95656	8740.611709	7148.655355	7292.728892	6841.538839	10462.62771	9268.507758	8101.424068	11419.47348
ENSMUSG00000003382	554.7733841	911.3476125	1043.50261	878.5595262	1071.982183	996.4007529	1073.53338	1273.444662	1429.527309	1439.984213	1220.295593	1331.033284	1425.443391	1404.348563	1036.880569	1307.747919	1253.024364	990.6350251	1112.668694	1742.065513	1719.58004	1687.047811	2020.986441	1888.929416	1590.5934	1051.298005	1558.97407	1371.246152	1370.688252	2716.308599	2385.287321	1331.832357
ENSMUSG00000003402	7336.699211	6702.337162	5928.580368	6789.436663	6952.863792	6955.675707	6081.394263	5149.816712	5626.741313	5809.464971	6118.954821	6302.292337	6718.337073	6759.949514	8247.278142	7569.959317	6466.000889	5598.577281	7979.88703	6357.292246	8955.303111	9027.8788	7974.925034	7802.587649	6932.701828	6688.445162	6044.882338	5768.212237	7604.623567	6756.060048	7452.834986	7783.966738
ENSMUSG00000003410	89.90802542	43.48562212	112.3214615	116.8439573	56.91940796	35.76396692	49.59942791	84.46316639	22.84198097	50.44530682	45.23420902	58.16605756	26.64380169	20.29405438	33.78599606	23.04401619	96.32316068	97.7650603	31.32756517	34.73443508	10.78952182	14.48674935	29.30664793	32.41727051	4.081060679	17.96359488	16.68244056	25.30275638	11.28654553	16.52926125	27.32151812	7.91187539
ENSMUSG00000003411	368.8272406	296.9975468	233.7011054	288.9881081	260.0900725	293.5972168	365.6906973	292.372499	294.090505	280.6593434	325.891915	325.7299223	210.0761287	255.7050852	285.433415	260.2053494	354.0081974	335.3036053	248.4599996	166.5471631	155.0993762	161.9881973	277.8270224	265.5722546	93.86439561	151.4074426	186.8433343	204.054487	250.8121229	119.010681	157.9896482	282.1902223
ENSMUSG00000003418	1321.034964	2099.3378	2437.556879	1475.266453	1626.946411	1675.084404	1497.230188	1669.771828	1190.638258	1351.934223	1294.315208	1406.649159	1434.666245	1709.774081	1783.667585	1781.110418	1099.071962	1668.880131	1264.985476	1386.705524	987.2412466	945.5896395	904.989288	827.8872162	946.8060775	1679.168417	1252.851286	1447.970639	610.7275193	657.8645977	953.8773499	627.6754476
ENSMUSG00000003420	13566.9167	12298.10403	10360.74901	10086.93369	10322.17652	10894.70239	9333.939799	11550.338	15200.38659	11817.04242	14923.17678	13084.45465	13904.9902	14698.98359	15753.59444	15312.74876	16169.1186	8924.8807	23404.93196	14651.69722	19066.43375	18442.9489	15538.38473	16429.32206	14180.66559	14597.55937	14331.05056	16093.36928	21026.83433	12495.01955	16126.82304	24330.33547
ENSMUSG00000003421	2029.060665	1599.715758	1219.231348	1421.750137	1713.906618	1572.782825	1559.43964	1336.792037	1422.865065	1516.110767	1459.831291	1531.706182	1162.079658	1228.804993	1350.274808	1463.295028	1718.997944	1554.311701	1836.443475	1518.518252	1397.243076	1298.539533	1229.706947	1127.123559	1650.789045	1464.460688	1468.054769	1447.154421	1527.445829	1479.919857	1225.904639	1672.042999
ENSMUSG00000003423	2524.576486	1821.769999	1536.267732	1796.364351	1664.892683	1689.223647	1512.362217	1395.266537	1541.833716	1122.637374	1571.888764	1642.221692	1566.860492	1689.480027	1988.71363	1744.624059	1207.744245	1652.076761	1633.354432	1250.439663	1505.138294	1576.421725	1417.269494	1317.886728	1330.425781	1490.978375	1081.85627	1145.153781	1235.249705	958.6971525	1276.983999	1298.86621
ENSMUSG00000003429	13706.88715	8433.435013	6937.661885	9540.175322	10072.36357	10010.58386	10054.39251	8252.213785	10034.29189	6752.333615	10173.58483	9862.055059	9879.72662	8670.634734	10633.26848	8834.499705	10774.19832	10052.23405	10600.5999	8084.217108	12242.0612	12449.3856	16956.82649	16847.00612	8066.216432	8198.242542	7613.03175	7104.361018	14912.03477	12207.41041	9899.892695	16766.5826
ENSMUSG00000003435	3336.813762	4221.80625	4650.470834	4463.260781	4400.977002	4354.055043	4198.297339	4322.240111	4629.308144	5578.333747	4661.17963	4627.109879	5156.600389	4845.205483	4428.295553	4844.044236	4744.53312	4103.841164	5428.310861	5807.775671	4379.197169	4738.484015	4662.101552	4215.491985	6506.230987	5545.618364	6270.095285	5481.719738	4883.312033	5432.617197	5362.144904	4526.911369
ENSMUSG00000003436	1.021682107	0	0	0.891938605	0	1.663440322	0.84066827	0	0.951749207	0.917187397	3.084150615	0	0	0	3.495103041	0.960167341	0.823274878	0.763789534	0	0	0	1.316977214	1.172265917	3.74045429	0	0	0	0	0	1.10195075	0	0
ENSMUSG00000003437	2928.140919	2229.794666	2138.63686	2432.316577	2411.959912	2491.833602	2346.305141	2099.396972	2166.181196	2380.101295	2282.271455	2279.140022	1962.418471	1998.964356	2392.980549	2471.470736	2599.902063	2141.665852	2500.803909	2365.504092	2280.635175	2417.970164	2339.842771	2334.043477	2292.535836	2107.728466	2164.546663	2289.491344	2637.289473	2014.365971	2087.126406	2593.776482
ENSMUSG00000003438	4214.438692	3203.132421	3110.579829	3336.742322	2562.163906	2638.216351	2542.180848	2621.606741	3079.860435	2714.874695	3080.038414	3188.469389	3313.054264	3538.268381	4196.453718	3803.222838	2185.7948	2340.251131	4107.151819	3094.927228	4469.559414	4489.575322	3548.448931	3476.128853	3037.32941	3768.077879	1967.693864	2171.955959	3087.497233	2298.669264	3334.413102	3561.662572
ENSMUSG00000003444	673.2885085	451.5102892	416.6763895	510.1888822	519.3895977	483.2294136	434.6254954	388.2057071	470.1641084	373.2952705	498.6043495	507.0141351	524.677941	497.2043323	584.8472422	521.3708662	406.6977895	443.761719	487.1976514	374.9537735	577.2394174	542.5946121	546.2759174	543.6126901	417.2884544	418.295138	351.1653738	364.0332047	391.2669118	438.5763985	432.3927215	453.614189
ENSMUSG00000003452	386.1958365	548.6590195	726.4662269	498.5936804	469.5851157	429.9993233	409.4054474	510.0275817	458.7431179	467.7655724	436.9213372	384.8654142	350.4684684	401.8222767	362.3256819	389.8279405	544.1846941	457.5099306	388.8939124	407.016329	205.0009146	206.7654226	191.0793445	160.8395345	342.809097	539.7632558	499.6390948	590.9417942	264.6067897	227.0018545	268.4636128	243.9494912
ENSMUSG00000003458	3055.851182	3945.163675	4159.517349	3673.003177	4470.545167	4474.654466	4181.483974	4362.035257	4813.94749	5039.027558	5020.997202	4789.005406	4908.608081	4735.617589	4646.156976	4670.253947	4597.990191	3721.946397	5014.570948	4274.116768	4860.67958	4922.860825	5210.722002	5110.707378	5325.784186	4048.652123	4738.647242	4560.209674	5093.994217	6848.623911	4913.121693	5182.278381
ENSMUSG00000003464	4744.691705	6216.593511	5845.24509	5329.333167	5222.355681	5069.334381	4572.394719	5834.455647	5919.880069	5221.54785	6235.124494	5947.479385	6095.282018	6253.612857	6980.885807	7010.181757	3775.538589	4231.394016	6163.968512	4612.554853	7513.553258	7419.849622	5160.314567	5850.07051	5779.802186	4688.498265	3919.53941	4294.938841	6725.527076	6472.858705	6342.15588	6901.792632
ENSMUSG00000003469	225.7917457	281.2687048	220.1138318	212.2813881	284.5970398	382.5912741	301.7999088	340.289103	195.1085875	146.7499835	203.5539406	176.4370413	109.6494916	133.9407589	113.0083317	180.5114601	167.1248002	310.0985507	219.2929562	166.5471631	156.4480664	183.0598327	151.2223033	163.3331707	173.4450788	201.0211808	215.2034832	200.7896152	288.4339414	164.1906617	194.8143031	255.8173043
ENSMUSG00000003476	8.173456856	5.551356015	9.964000619	18.73071071	7.114925995	9.148921771	11.76935578	17.86720827	4.758746036	6.420311778	7.196351436	4.847171463	8.198092829	5.073513595	3.495103041	0.960167341	2.469824633	12.22063254	1.080260868	0.89062654	2.697380455	1.316977214	3.516797751	3.74045429	1.02026517	5.132455681	5.004732169	2.448653843	5.016242459	1.10195075	2.375784184	1.318645898
ENSMUSG00000003477	68247.34307	50891.13104	29241.62436	38454.14909	27137.11829	24104.91371	24861.92341	8562.453493	5610.561577	3812.748009	4123.509373	3856.409616	29306.13234	36384.19539	57531.72612	44228.18823	4757.705518	2855.809066	13791.6905	6905.027568	50780.88445	55913.58459	13958.17028	16067.74481	9049.752055	4320.672274	1419.675692	1409.608396	6807.041016	12143.49726	38285.76213	7017.833471
ENSMUSG00000003484	16.34691371	10.17748603	8.152364142	5.351631632	6.324378663	11.64408225	7.566014427	2.436437492	10.46924128	16.50937314	15.42075308	10.66377722	18.44570886	17.24994622	15.14544651	10.56184075	13.99567292	9.929263937	14.04339128	16.92190427	14.8355925	13.16977214	17.58398876	12.46818097	38.77007645	10.26491136	22.52129476	25.30275638	21.31903045	15.4273105	48.70357578	50.10854414
ENSMUSG00000003500	439.323306	420.9778312	360.5156587	422.7788989	724.1413569	434.1579241	862.5256447	730.9312476	431.1423909	406.3140168	388.6029775	412.9790087	551.3217427	364.2782761	322.7145141	465.6811604	580.4087887	650.7486827	371.6097385	704.4855935	511.1535963	210.7163542	407.9485392	534.8849635	444.835614	602.2081333	758.2169235	714.1907043	319.7854567	668.8841052	465.6537001	330.9801205
ENSMUSG00000003518	2662.503571	3187.403579	3058.042372	3051.321969	3040.445042	2956.765172	2846.502761	3115.391406	3253.07879	3234.919949	3267.143552	3458.941556	3266.939992	3629.591626	2882.294974	3233.843605	4385.585273	3516.487013	4542.496949	4926.055395	2379.089561	2377.143871	1962.373145	2016.104862	3249.544566	4590.126198	4224.828072	4262.290124	2409.050441	2155.415667	2165.527284	2490.922102
ENSMUSG00000003526	13040.75041	11647.67015	9923.238798	10829.02661	8731.595291	9517.373803	9887.09952	8088.972473	21007.0085	22176.67407	20753.24949	22481.18125	16002.6772	19816.1294	18734.91733	20706.00871	15329.37822	9888.783092	19696.3964	12943.47551	28478.94285	24892.18632	22781.81583	24539.87378	15327.44364	11646.39735	8790.812054	9160.414028	24169.51023	11646.51748	23459.68093	26119.73796
ENSMUSG00000003527	580.3154368	525.5283694	583.3469453	561.0293827	593.701047	606.3239974	582.5831109	513.276165	620.5404831	655.7889887	653.8399304	607.8353015	446.7960592	460.6750344	583.6822078	550.1758864	599.3441109	520.1406724	698.9287815	580.6885044	562.4038249	609.76045	533.3809923	492.4931482	794.7865672	680.905787	724.8520424	618.6932044	680.9549138	688.7192187	519.1088442	683.0585754
ENSMUSG00000003528	6447.835778	6368.330575	6298.154209	6137.429543	5956.774153	5696.451383	6057.855552	9877.317593	6501.398835	5474.691572	7268.31495	6783.131746	11103.29197	8204.886186	9522.990752	9787.945875	4378.175799	4917.277018	6404.866685	4585.836057	10553.50103	8553.767003	9269.106607	11904.61919	5313.541004	4992.168559	4680.2587	4545.517751	6907.365866	6574.238174	7908.985549	7147.060769
ENSMUSG00000003531	3859.915	2425.942579	1750.946654	2422.505252	2143.964367	2263.942278	2160.517453	1935.343514	2192.830174	1558.301387	2408.721631	2507.926515	2035.176545	2306.41928	2566.570666	2197.823044	1740.403091	2355.526922	2103.26791	1398.283669	2992.743615	3030.364569	3391.365298	3331.497954	1455.918397	1484.99051	1190.292134	1220.245832	3488.79663	1676.067091	2549.21643	3979.673321
ENSMUSG00000003534	6576.567723	8682.320808	7547.277559	7624.291198	8221.692261	8672.346119	7355.84736	7941.974078	8587.633097	8838.934943	9880.590521	9008.952882	8351.807069	9331.206204	8331.160615	8386.101557	9935.281223	7238.43341	13503.26085	10064.07991	9079.382612	10853.20922	10533.98153	9105.51256	12813.51027	8913.3647	12998.95769	9466.495759	14933.3538	13974.93941	13658.38327	15110.36335
ENSMUSG00000003541	1131.002092	1020.524281	854.1865985	960.6178779	977.9070507	1937.907975	1595.588376	1284.002558	3146.482879	3120.271524	3751.355198	4004.733063	2431.759285	2497.183391	2773.94678	3005.323778	2221.19562	1163.25146	3528.131994	2195.394422	4929.462782	5682.756677	8127.319603	8268.897617	3354.631878	1272.849009	4205.643266	1990.755575	8324.45436	14806.91223	9465.12419	8439.33375
ENSMUSG00000003545	6.130092642	4.626130013	23.55127419	20.51458792	18.97313599	15.80268306	18.49470193	17.05506244	71.38119055	39.43905806	69.90741395	66.89096619	121.9466308	71.02919033	96.69785079	60.49054249	69.9783646	39.71705575	117.7484346	132.7033545	1189.544781	1623.832905	309.4782021	220.6868031	49.99299332	101.7937043	116.7770839	69.37852556	884.1127333	586.237799	234.0147421	879.5368142
ENSMUSG00000003546	5976.840326	5607.794801	4346.115906	5311.494394	4689.526778	4840.611337	4266.391469	3795.157467	4113.460074	4067.726105	4454.541539	4121.065178	4247.636847	5164.83684	6006.917093	5579.532419	3927.844441	4062.596529	4245.42521	3281.068175	5766.999413	5342.976556	4231.879961	4149.410626	3378.097977	3361.758471	2460.659983	2864.108779	3729.576268	3016.039203	4625.651807	4006.046239
ENSMUSG00000003549	535.3614241	334.0065869	370.4796594	449.5370571	425.3144651	422.5138418	437.1475003	468.6081443	519.6550672	509.9561926	580.8483659	515.7390437	391.4589326	377.4694115	474.1689792	465.6811604	481.6158034	490.3528806	522.84626	578.9072513	346.6133885	384.5573464	628.3345316	605.953595	608.0780411	521.7996609	838.2926382	630.9364737	663.3980652	456.2076105	666.4074637	650.0924279
ENSMUSG00000003555	6.130092642	0.925226003	4.52909119	11.59520187	11.85820999	18.29784354	5.884677888	6.497166645	21.89023177	27.5156219	21.58905431	50.41058322	9.222854432	16.2352435	13.98041216	17.28301214	27.16807096	11.456843	12.96313041	16.03127773	24.2764241	15.80372656	14.06719101	18.70227145	32.64848543	5.987864961	25.02366084	24.48653843	16.30278799	22.039015	26.13362603	15.82375078
ENSMUSG00000003559	2872.970085	3023.638576	2764.557263	2643.706026	3042.026137	3195.468859	2751.507247	2822.206762	3269.258527	3083.584028	3299.013108	3347.456613	3168.562878	3449.989245	3972.767123	3667.839243	1997.264853	2449.473034	2070.860084	1636.971581	3393.304613	3455.748209	2732.551853	3442.464765	1397.763282	1825.443404	1272.870215	1648.760255	3314.482205	1736.674382	3069.513166	3470.676005
ENSMUSG00000003573	380.0657438	404.3237631	368.6680229	412.9675742	479.0716837	559.7476684	552.3190532	503.530415	442.5633814	516.3765044	450.2859898	435.2759974	343.2951372	357.1753571	271.4530028	281.3290309	791.9904323	529.3061468	669.761738	694.6887016	384.3767149	526.7908855	459.5282395	440.1267881	1379.398509	714.266749	1417.173326	1071.694165	754.94449	787.8947862	507.2299233	683.0585754
ENSMUSG00000003575	733.5677529	977.9638847	987.3418795	841.9900434	973.1637667	1020.520638	949.9551448	886.8632471	674.790188	940.1170817	643.5594284	630.1322902	691.7140824	738.7035794	687.3702647	689.4001509	922.8911378	739.3482686	773.4667813	788.2044883	439.6730142	399.0440958	395.0536141	357.8367937	925.3805089	1027.346546	1041.818413	1025.169742	328.563881	525.6305077	403.8833113	311.200432
ENSMUSG00000003581	1261.777402	1018.673829	874.1145997	1035.540721	930.4742107	875.8013296	979.3785342	840.5709347	848.0085437	1101.542064	890.2914776	876.3686006	577.9655444	671.7332	715.331089	744.1296893	1074.373715	1025.769344	1138.594955	977.9079415	687.8320161	634.783017	599.0278836	579.7704149	1256.966689	1158.224165	1036.813681	1079.856345	921.7345518	809.9338012	641.4617297	901.9537945
ENSMUSG00000003585	109.3199855	118.4289283	125.9087351	137.3585452	197.6368332	237.8719661	167.2929857	151.0591245	217.9505685	141.2468591	213.8344427	191.9479899	106.5752068	83.20562296	156.1146025	140.1844318	176.1808238	223.0265438	178.2430432	132.7033545	160.4941371	175.1579694	159.4281647	137.1499906	238.7420497	200.1657716	387.032621	337.0980124	116.6276372	263.3662292	95.03136737	117.359485
ENSMUSG00000003604	1054.375934	923.3755505	748.2058646	881.235342	807.1488268	708.6255772	575.8577648	613.1701022	669.0796927	514.5421296	655.8960308	607.8353015	777.7940571	824.9533105	956.4931988	793.0982237	740.9473898	698.1036337	1025.167564	834.5170684	954.8726811	832.3295991	742.0443255	906.4367563	608.0780411	828.0361832	565.534735	522.3794866	791.3122478	484.85833	569.0003121	911.1843158
ENSMUSG00000003617	1757.293224	1837.498841	3012.75146	3580.241562	4756.723302	5864.458855	5510.580508	4743.743797	6947.769213	7590.642896	6588.773764	5651.801926	3592.814182	3112.093239	3491.607938	3209.839421	9864.479583	6882.507488	4000.205993	6280.698364	2310.30636	2087.408884	5258.784904	3973.609274	5962.429652	8415.516499	15548.0346	15211.85389	3468.73166	5830.421418	3075.452626	3903.191859
ENSMUSG00000003623	20069.92331	31716.74737	34484.50032	28963.03039	14224.31816	12409.2648	11095.98049	10288.26338	15801.89209	12202.26113	20366.70261	14338.90262	23523.40261	31172.68223	45480.61084	41030.83099	20076.38117	10618.2021	47328.38914	38196.30044	59146.80993	62983.11827	17868.84937	17305.83518	43869.36177	33857.09931	22253.54159	23864.58036	30359.55342	53010.44278	34972.73108	30702.03245
ENSMUSG00000003644	938.9258564	1051.981965	1145.860071	867.8562629	1094.117509	1104.524374	969.290515	1205.224413	897.4995025	916.2702094	1040.386808	945.1984353	843.3787997	820.8944997	999.5994697	989.9325287	1051.322019	957.0282856	723.7747814	836.2983215	744.4770056	671.658379	771.3509735	644.604956	678.4763379	1075.249465	1090.197491	1103.526665	574.3597615	578.5241437	993.077789	759.5400375
ENSMUSG00000003660	4372.799418	6422.91891	7983.88195	5460.448142	5300.619867	5275.600981	5065.026325	6085.408709	5535.373389	7730.05538	5404.459928	5433.67921	7728.752014	7504.74131	6577.783923	7769.674124	5097.718042	4513.996144	5134.479905	6412.511092	5700.913592	5315.320035	4312.766309	3836.459283	6354.211477	5787.69919	6740.540109	6373.029737	3927.717845	5920.78138	5984.60036	3685.615286
ENSMUSG00000003662	4086.728428	3667.595874	3196.632562	3432.179753	3166.142068	3225.410784	2988.575699	2957.835115	2903.786831	2815.765308	3294.900907	3294.137726	2910.322954	3168.916591	3697.819017	3905.000576	2791.72511	2570.91557	3221.337908	2270.207052	2737.841162	2778.821921	1738.470355	1736.817609	2227.238865	2635.515992	2006.063478	2256.026408	1896.139649	1493.143266	2450.621386	2174.447086
ENSMUSG00000003665	0	0	0.905818238	0	0	0.831720161	0	0	3.806996829	5.503124381	5.140251025	3.877737171	14.34666245	5.073513595	2.330068694	15.36267746	0.823274878	0.763789534	0	3.562506162	2.697380455	2.633954427	22.27305243	12.46818097	6.121591018	3.421637121	15.01419651	0.816217948	21.31903045	23.14096575	7.127352553	3.955937695
ENSMUSG00000003680	1600.975862	1291.6155	1092.416795	1328.096583	1245.112049	1252.570563	1240.826366	1111.015496	734.750388	804.373347	851.2255698	774.5779998	834.1559453	838.1444459	837.6596954	888.1547905	1176.4598	1267.126836	1337.362954	1101.705031	652.7660702	655.8546524	628.3345316	597.2258683	941.7047516	1361.811574	968.4156746	1043.942755	608.2193981	516.8149017	576.1276647	619.7635722
ENSMUSG00000003721	1706.209119	2324.167718	2159.47068	2071.081441	2155.032029	2021.911711	1830.975491	2107.518431	2298.474336	2199.415378	2460.124141	2454.607629	2270.871714	2271.919388	2362.689656	2391.776847	2004.674327	1861.355093	2298.795127	1984.315932	1766.784198	1864.839735	1383.273782	1456.283537	2355.792277	1860.515184	2262.13894	1978.512306	1926.237104	1410.49696	1746.201375	1803.907589
ENSMUSG00000003731	3522.759905	5208.097168	5607.014894	4670.190537	4485.565566	4556.163042	4204.182017	4536.64661	4363.770115	4831.743206	4249.959548	4336.279591	4599.130077	4784.32332	4569.264709	4959.264317	4099.90889	3826.585563	4493.88521	4510.132801	3710.246816	4082.629363	3039.685523	3008.572067	4551.402922	5536.208862	4389.984234	4797.729097	2849.225716	3474.450715	3878.467681	3031.56692
ENSMUSG00000003746	6935.178143	10464.30609	10790.10685	9380.518312	7756.85043	8587.510663	6763.17623	8022.376515	10365.50062	8427.117802	10702.00263	10338.0473	13311.65323	14468.64607	14814.57676	14631.99011	7732.19765	5949.156677	12889.67267	9674.876109	15242.89695	15247.96218	10707.47689	12170.19144	12729.84852	10510.41383	9416.403575	8108.309094	13047.24663	11196.92157	13293.7004	12503.40041
ENSMUSG00000003752	339.1984595	399.6976331	394.9367518	371.0464598	423.7333704	390.9084757	375.7787166	402.0121862	417.817902	374.2124579	444.1176886	379.0488084	465.241768	337.8960054	354.1704415	337.9789041	547.4777936	422.3756121	912.8204333	695.5793281	1328.459874	1357.803507	1506.361704	1410.151267	1406.945669	648.4002344	1330.424635	581.1471788	1400.785707	2493.714547	1234.219884	1503.256324
ENSMUSG00000003762	1161.652556	1269.410075	1046.220065	1155.952432	1161.314032	1179.379188	1039.065981	1036.29808	975.5429375	932.7795825	995.1525985	960.709384	1285.051051	1237.937317	1413.186663	1262.620054	1259.610563	1036.462397	1445.389041	1681.502908	1604.941371	1302.490464	1118.341685	1102.187197	1466.121049	1354.9683	1397.988519	1104.342883	1067.205583	985.1439705	1158.19479	999.533591
ENSMUSG00000003778	1482.460737	1658.004997	1774.497928	1789.228842	1556.587698	1873.033803	2007.515828	1764.79289	1752.170291	2519.513779	1777.498805	1713.959829	1551.489068	1655.994837	1596.097055	1610.200631	1426.735363	1484.806853	1471.315302	1503.3776	1503.789604	1879.326484	1420.786292	1519.87126	1867.085261	1649.229092	1748.319771	1770.376729	1859.771892	1968.084039	1620.284814	1699.734563
ENSMUSG00000003779	37.80223796	69.39195019	94.20509676	55.30019353	58.50050263	58.22041127	49.59942791	64.97166645	53.29795561	106.393738	70.93546415	68.82983478	65.58474263	80.1615148	51.26151126	56.64987312	61.74561582	84.78063823	58.33408686	97.96891945	43.15808728	52.67908855	31.65117976	36.1577248	62.23617535	59.87864961	45.87671154	57.9514743	51.4164852	113.5009272	46.32779159	44.83396055
ENSMUSG00000003808	1642.864828	1475.735474	1298.943353	1558.216743	1325.747877	1403.111912	1345.9099	1162.180684	1256.308954	1307.909228	1289.174957	1204.037391	1307.595806	1386.083914	1373.575495	1312.548755	1519.765424	1282.402627	1921.784084	1818.659396	1412.078668	1514.523796	1236.740543	1244.32446	1999.719733	1996.52526	1860.926245	1483.884229	1838.452861	1594.522735	1306.681301	1815.775402
ENSMUSG00000003809	28312.85455	24775.7019	19453.35248	23819.22045	18905.93946	21126.52381	18459.39387	17370.17503	20832.8384	17757.66519	21836.81441	21228.67214	24562.51088	26638.99048	30649.7236	27794.92419	16203.69614	13838.33877	22859.40022	16857.77916	34499.49602	34116.29472	28306.7051	29469.79253	17290.43383	16845.57496	11491.69918	14071.59742	27783.71292	16817.97235	29021.3917	31386.40967
ENSMUSG00000003810	3776.137068	4797.296823	5073.487951	4970.773847	3580.38887	3823.41758	3743.495805	3255.892635	3365.385197	3422.943365	3374.060773	3193.31656	4620.650071	4897.970025	4881.493914	4772.031685	3777.185138	2952.810337	6039.738512	5960.072809	4554.526899	4975.539913	3602.373163	3195.594782	7931.541429	5778.289688	6496.142355	5226.24352	4221.168029	4565.381957	4333.430352	3791.106958
ENSMUSG00000003812	1114.655179	916.8989685	744.5825917	957.0501235	962.0961041	1207.657674	991.9885583	837.3223514	659.5622006	655.7889887	751.5046999	729.9840224	731.679785	775.2328773	956.4931988	814.2219052	1057.084943	965.4299705	674.0827815	618.9854456	620.3975047	559.7153158	702.1872844	645.8517741	470.3422432	815.205044	744.8709711	954.158781	476.5430336	371.3574027	561.8729596	487.8989824
ENSMUSG00000003813	3161.084439	2946.844818	2839.740176	2918.423116	2565.326095	2389.532023	2216.842227	2261.013993	1848.296961	1941.685719	1963.575892	2015.453894	2724.841104	2683.888692	3090.836122	2934.271394	1934.695962	2318.101235	2942.630604	2405.582286	2575.998335	2453.528549	1866.24734	2107.122583	2019.104771	2654.334996	2129.513538	1995.652882	1389.499161	1488.735463	2139.393658	1470.290177
ENSMUSG00000003814	40496.41368	35920.97432	28027.82792	34279.87642	32916.0193	36722.94027	31609.12694	23808.86717	24276.26703	21578.66788	23475.52643	24912.52245	35698.59522	34550.62758	31441.94695	25453.07604	20607.39346	44383.8098	24896.77222	25309.82503	18137.18618	19601.88885	27255.18257	28387.55442	19560.52383	42662.68244	25842.76867	26625.02946	17622.05976	18725.44909	15186.01251	18356.86955
ENSMUSG00000003824	87.86466121	63.84059417	71.55964081	59.75988655	78.26418595	86.49889675	85.74816351	61.72308313	83.75393024	49.52811943	72.99156456	95.97399497	63.53521942	98.42616374	93.20274775	79.69388931	76.56456362	73.32379523	73.45773901	54.32821897	63.3884407	67.1658379	86.74767787	84.78363057	47.95246298	86.3963373	56.72029791	57.9514743	76.49769749	95.86971525	84.34033854	93.62385879
ENSMUSG00000003847	2494.947705	3040.292644	5321.682149	3615.919106	3837.316754	2772.123297	3904.904113	4669.02638	3592.853257	6450.578962	3208.54469	3534.557431	2955.412465	3000.47594	2194.92471	2458.988561	4409.460244	3952.610837	2154.04017	4066.600784	2122.838418	2849.938691	3072.508969	2739.259358	4086.162005	3586.731112	5093.149103	5204.205635	3575.326812	5232.062161	5148.324327	3424.523398
ENSMUSG00000003848	1207.628251	891.9178664	859.6215079	1096.192546	1024.549343	1023.015798	1006.279919	750.4227475	894.6442548	833.7233437	975.6196446	855.0410461	830.0568989	816.8356888	1050.860981	992.8130307	1230.795942	963.1386019	1744.621301	1292.29911	1289.347858	1452.625867	1262.530393	1167.021738	1479.384496	1287.390967	1242.0077	1092.915832	1471.013101	1338.870161	963.3804867	1520.398721
ENSMUSG00000003849	4568.962383	4609.475945	3769.109689	7386.14359	4281.604355	5677.321819	5345.809527	4215.036861	7668.243363	4643.71979	9418.995979	6415.716149	7575.037774	7929.901749	9505.515237	8876.747068	7856.512157	2743.532005	14793.09232	11745.58282	11625.70976	13664.95557	12896.09735	11137.82606	8544.720796	12645.51539	7748.159519	7883.849158	9109.496305	7821.646423	8677.551733	10065.22414
ENSMUSG00000003863	25.54205268	16.65406805	43.47927543	23.19040374	26.87860932	32.43708628	27.7420529	44.66802069	38.06996829	52.27968162	52.43056046	49.44114893	20.49523207	9.132324471	22.13565259	34.56602428	58.45251631	67.21347896	39.96965211	40.07819432	31.01987523	25.02256706	22.27305243	19.94908955	39.79034162	33.36096193	62.55915211	71.82717941	55.17866704	39.670227	67.70984925	55.38312773
ENSMUSG00000003865	1397.661122	1986.460227	2399.512513	2187.925399	2340.020105	2394.522344	2573.285574	3675.77203	4280.016185	4995.002563	4292.109606	4149.178773	3264.890469	3102.960915	3189.864042	4280.426007	3199.246174	2311.227129	3300.196951	3314.021357	3243.599997	3056.704113	2452.380299	2923.788437	3095.484525	2454.169225	3145.474168	3593.807624	3851.220148	2963.145567	3925.983364	3890.0054
ENSMUSG00000003868	1134.067139	947.4314266	852.374962	969.5372639	1044.313027	993.9055924	1063.445361	1043.607392	737.6056356	819.9655327	828.6084653	764.8836569	797.2645276	694.0566598	809.6988711	855.5091009	1127.063307	1223.590833	943.0677376	951.1891452	601.5158415	732.2393308	757.2837825	670.788136	842.7390302	1243.765093	1048.491389	955.7912169	754.94449	695.3309232	547.6182545	797.7807685
ENSMUSG00000003872	42.9106485	23.13065006	17.21054652	24.08234234	30.83134598	25.78332499	48.75875964	28.42510407	6.662244451	11.92343616	9.252451846	16.48038298	6.148569621	6.088216314	4.660137388	7.681338729	19.75859706	25.20505461	5.401304339	2.671879621	9.440831593	6.584886069	17.58398876	6.234090483	5.101325849	11.97572992	1.668244056	8.162179478	13.79466676	4.407803	13.06681301	13.18645898
ENSMUSG00000003873	3006.810441	1805.115931	1232.818622	1742.848035	1863.320063	1978.662263	1903.272963	1290.499725	1248.69496	908.0155228	1399.176329	1356.238575	1354.73484	1195.319803	1471.43838	1226.133695	1849.075375	2017.931948	2100.027127	1703.768572	1047.932307	1075.970384	1475.88279	1306.665365	1393.682222	2158.197614	1548.130484	1462.662562	1077.238068	1053.464917	980.010976	1085.245574
ENSMUSG00000003882	35.75887375	24.98110207	33.51527481	16.9468335	12.64875733	18.29784354	21.01670674	19.49149994	60.91194927	77.96092873	52.43056046	69.79926907	96.32759074	106.5437855	88.54261037	56.64987312	39.51719413	45.82737202	30.2473043	33.84380854	20.23035341	52.67908855	33.9957116	44.88545148	59.17537984	20.52982273	61.72503008	78.35692299	46.40024274	100.2775182	66.52195716	23.73562617
ENSMUSG00000003923	2503.121162	2672.052695	2465.637244	2589.297771	2490.224098	2545.895413	2331.173112	2359.283638	2643.007549	2176.485693	2588.630416	2653.341659	2646.959222	3001.490643	3690.828811	3285.692641	1943.751986	1847.606882	2545.094605	2075.159839	3716.990267	3424.140756	2765.375298	3190.607509	2154.800038	1974.284619	1679.921765	1803.841665	2780.252383	2426.495551	2337.771637	2742.783469
ENSMUSG00000003929	264.6156657	393.2210511	408.5240254	346.0721789	391.3209297	388.4133152	406.8834425	377.6478113	370.2304416	364.1233965	389.6310277	390.6820199	332.0227596	426.175142	309.8991363	370.6245937	344.9521737	426.1945598	289.5099126	347.3443508	209.0469853	287.1010326	260.2430336	269.3127089	321.3835285	402.897771	306.9569063	366.4818586	331.0720023	319.5657175	219.760037	279.5529305
ENSMUSG00000003934	24.52037057	13.87839004	21.73963771	22.29846513	27.66915665	40.75428789	42.03341349	26.80081241	8.565742865	30.26718409	17.47685349	15.51094868	16.39618566	8.117621752	3.495103041	6.721171388	27.16807096	21.38610694	5.401304339	15.14065119	5.39476091	9.218840496	5.861329586	7.48090858	11.22291687	23.09605057	18.35068462	26.93519228	5.016242459	20.93706425	9.503136737	7.91187539
ENSMUSG00000003948	1000.226783	1113.972107	1312.530627	910.669316	1909.962356	1176.052308	1912.520314	4105.397174	4931.012643	3161.544957	5856.802018	5542.255851	3410.406617	2705.197449	4328.102599	4476.300144	3354.845126	2423.50419	3776.591994	3475.224761	5626.73563	6145.015679	9428.534771	10755.0529	3199.551572	1637.253362	4283.216614	4742.226277	11048.27402	5587.992253	4066.154631	11259.91733
ENSMUSG00000003949	3527.868316	4941.63208	5544.513435	4418.663851	3522.678915	4181.88897	4368.952998	5337.422399	7140.974302	5924.113396	5933.905784	5718.692892	6374.017174	6146.054369	7174.281508	6411.037336	3015.655877	2343.306289	1954.19191	1436.58061	3281.363324	3014.560842	3584.789175	4702.997861	759.0772863	2762.971975	843.2973704	1483.884229	1684.203405	968.6147092	2362.717371	1574.463203
ENSMUSG00000003955	3492.109442	1875.433107	1702.938288	2176.330197	2198.512133	1995.296666	2020.96652	2038.486035	2178.553935	1536.28889	2242.177497	2319.856262	1816.902323	1654.980135	2081.916378	1832.959454	1747.812565	2707.633897	1895.857823	1610.252785	2028.430102	1889.862302	2638.770579	2633.27982	1071.278428	1615.86813	1219.486405	1248.81346	1950.064256	1368.622831	1552.574964	2094.009687
ENSMUSG00000003970	27446.46812	18224.17657	15250.35586	20372.76968	22321.89449	22568.72657	19980.16277	18303.33059	22804.86276	17075.27777	22194.57588	23205.34866	20671.49107	19740.0267	23158.55275	19269.59837	25847.53806	22783.84179	25399.09352	19214.37698	28209.2048	30218.04217	35485.66158	36637.74977	21040.92859	19647.89576	19727.82009	17802.52966	40675.45604	29556.52302	25240.33117	43575.97236
ENSMUSG00000003992	538.4264704	665.2374958	638.6018578	657.3587521	650.6204549	602.9971167	608.6438273	732.5555393	664.3209467	714.4889821	671.3167839	582.6300099	656.8721879	660.5714701	651.2541999	713.4043344	611.6932341	679.7726849	548.7725208	481.8289584	597.4697708	599.2246322	559.1708425	593.485414	540.7405399	679.1949685	627.2597651	623.5905121	604.4572163	705.24848	645.025406	652.7297197
ENSMUSG00000004018	381.0874259	310.8759369	343.3051122	321.0978979	330.4487851	318.5488217	338.7893127	275.3174366	261.731032	210.0359139	232.3393463	308.2801051	316.6513355	311.5137347	369.315888	326.456896	215.6980179	247.4678089	300.3125212	252.9379375	315.5935133	262.0784655	189.9070786	229.4145298	332.6064453	264.3214676	204.3598969	213.0328844	274.6392746	218.1862485	143.7349431	298.013973
ENSMUSG00000004031	9.195138963	6.476582018	8.152364142	5.351631632	8.696020661	16.63440322	14.29136059	9.745749968	12.37273969	4.585936984	9.252451846	4.847171463	6.148569621	5.073513595	4.660137388	3.840669364	6.586199021	8.40168487	0	4.453132702	1.348690228	5.267908855	4.689063668	2.493636193	0	6.843274242	5.838854197	5.713525635	1.254060615	2.2039015	1.187892092	3.955937695
ENSMUSG00000004032	7094.560551	5141.480896	4565.32392	5439.933554	5156.740252	5282.254743	5153.296493	3774.041675	6196.839089	4451.110437	6353.350267	6509.751275	6085.034402	6519.464969	7829.030811	6049.054249	3837.284205	4860.756592	6907.187989	4144.975919	9732.148682	10304.02972	10955.99726	11046.80834	10882.1483	4741.53364	5159.044744	4596.123264	12798.94263	7389.681729	9960.475192	14097.6433
ENSMUSG00000004035	474.0604977	445.0337072	346.9283852	647.5474274	509.9030297	660.3858079	585.1051157	466.1717068	609.1194927	501.7015061	660.0082317	694.1149535	648.6740951	613.895145	616.3031695	530.9725396	563.9432912	533.888884	307.8743473	265.4067091	466.6468187	538.6436804	739.6997937	805.4444904	276.491861	337.8866657	279.4308794	315.0601279	627.0303073	484.85833	472.7810527	716.0247228
ENSMUSG00000004038	14.3035495	7.40180802	9.05818238	17.83877211	10.27711533	19.1295637	9.247350967	26.80081241	25.6972286	22.01249752	29.81345595	32.96076595	15.37142405	15.22054078	32.62096171	17.28301214	21.40514682	19.09473834	14.04339128	7.125012324	14.8355925	26.33954427	37.51250935	21.19590764	6.121591018	17.1081856	10.00946434	19.58923075	18.81090922	36.36437475	19.00627347	18.46104258
ENSMUSG00000004040	2323.305111	3294.729795	3659.505682	3168.165926	3146.378385	3168.022093	2952.426963	3764.295925	14147.75197	14216.40465	16744.88174	14584.1695	8211.414729	8619.899598	10060.07159	12381.35786	11279.6891	4228.338858	22377.60388	19559.04946	23854.28406	27011.20265	24438.22757	23963.84382	27917.51584	10511.26924	21914.05392	13966.30531	33314.12023	34639.82182	23190.02942	32859.33714
ENSMUSG00000004043	758.0881234	985.3656927	839.6935067	927.6161495	1615.878748	1685.065046	1746.908664	1021.679455	1479.018268	1317.081102	1480.392295	1142.963031	724.5064537	854.3796894	1598.427124	1398.003649	1358.403548	908.909545	972.234781	920.9078429	840.2340118	807.307032	750.250187	745.5972218	693.7803154	893.0472885	1242.0077	1119.034806	772.5013386	611.5826662	1022.775091	783.2756636
ENSMUSG00000004044	2062.776174	1756.078953	1742.79429	2246.793347	3893.445614	2202.394986	3574.521483	4207.727549	1831.165475	1645.43419	1781.611005	2038.720317	2448.155471	1624.539053	1642.698429	2053.797943	3792.827361	3928.169571	1762.985736	3567.849921	1782.968481	837.5975079	2059.671216	1811.626694	1341.648698	1967.441344	2204.58452	2402.945638	1556.289223	1000.571281	1006.144602	1426.774862
ENSMUSG00000004054	2797.365609	3542.690364	3002.787459	3424.152306	3298.95402	3556.435409	3064.235843	2866.062636	2727.713228	3023.04966	2649.285378	2699.874505	2995.378167	3077.593347	2879.964906	2858.418174	3433.05624	2833.65917	3091.706604	2929.270692	2933.401245	2853.889622	2460.58616	2142.03349	4091.263331	3212.917256	3635.93792	3110.606599	2012.767287	3461.227306	2360.341587	2162.579273
ENSMUSG00000004056	2694.175716	3646.315676	3317.106388	3154.786847	3364.569449	3263.669912	3237.413507	4202.042528	3289.24526	2931.33092	3222.937393	3163.264097	4210.745429	3995.899307	3975.097192	3885.797229	2683.052826	2728.256214	3429.828255	3558.943656	3319.12665	3391.216325	3180.357433	3588.342482	3438.293622	3436.179079	3404.886119	3043.676727	3138.913718	3954.901242	3341.540455	3474.631942
ENSMUSG00000004069	5728.571574	6857.775131	6133.29529	6499.556617	5727.515426	6032.466328	5485.36046	5682.584377	6082.629184	5135.332235	6228.956193	5862.169168	6559.499024	7019.71341	7965.33983	7912.739058	5389.980624	4973.033653	7283.118771	6329.682823	5800.716669	5283.712581	4184.989324	4721.700132	4642.206522	6134.995358	4891.291573	5169.924481	4168.497483	3040.282119	4395.200741	4300.104275
ENSMUSG00000004070	4261.436068	3687.950846	3232.865292	3373.311805	3530.584388	3524.830042	3300.463627	2933.47074	3173.131857	2581.882522	3170.506832	3168.111268	3536.452294	3556.53303	4138.202	3617.910541	3121.858336	3096.402769	3987.242863	2953.317608	4063.603656	3750.751105	3534.38174	3463.660673	3118.950624	2933.198422	2522.385013	2610.264997	3197.854567	2758.182727	3134.847231	3304.526621
ENSMUSG00000004071	3827.221173	3597.278698	3312.577297	3389.3667	3539.280409	3771.01921	3978.042252	3770.793092	2902.835082	3834.760506	3404.902279	3268.932435	2595.721142	2620.977123	3087.341019	3358.665359	3277.457288	2939.062125	3215.936603	2917.692547	2959.026359	3032.998523	2457.069362	2686.892998	3014.883576	3166.725155	2951.123735	3024.903715	3214.157355	2718.5125	3651.580291	3135.739946
ENSMUSG00000004085	574.1853442	556.0608275	634.0727666	601.16662	627.6945823	626.2852813	681.7819667	765.0413725	689.0664261	749.3421032	894.4036784	757.1281826	547.2226963	556.05709	518.4402844	609.7062616	774.7016598	636.2366815	600.6250425	753.4700533	619.0488145	703.2658321	783.0736326	817.9126714	716.2261491	698.8693819	663.9611344	724.8015377	780.0257023	814.3416042	650.9648665	710.7501392
ENSMUSG00000004096	3802.700802	2780.304138	2360.562328	2890.77302	2792.21318	2778.777058	2801.947343	2379.587284	2840.019634	2352.585673	3020.411503	3076.984445	2761.732522	2823.917667	3287.726927	3057.172814	2734.095869	2729.783793	2840.005821	2470.598023	4310.413967	4127.406588	5054.810635	4779.053764	2271.110268	2252.292635	2203.750398	2122.982882	4369.147181	3546.077513	2940.032928	4566.470746
ENSMUSG00000004098	228.856792	187.8208785	180.2578294	236.3637304	279.8537558	241.1988467	468.2522262	219.2793743	149.4246255	182.520292	115.141623	116.3321151	283.8589642	224.2493009	389.1214719	374.465263	196.7626957	328.4294995	95.06295637	219.094129	226.5799582	123.7958581	53.92423219	49.87272387	94.88466078	236.0929613	186.0092123	228.5410254	35.11369721	221.4921007	116.413425	19.77968848
ENSMUSG00000004099	704.9606539	1151.906373	1332.458628	1165.763757	1170.8006	1256.729163	1236.623025	1171.926434	772.8203563	1076.778004	775.1498546	721.2591137	917.1616352	941.6441232	759.6023942	788.297387	1085.076289	955.5007066	1050.013563	1131.095706	681.0885649	796.7712143	739.6997937	582.2640511	1555.904384	1404.582038	1698.272449	1358.186665	945.5617034	1009.386887	1185.516308	845.2520209
ENSMUSG00000004100	959.3594985	510.7247534	510.8814863	548.5422423	561.2886063	607.9874377	613.6878369	470.232436	540.5935497	569.5733734	596.2691189	577.7828384	487.7865233	401.8222767	559.2164865	510.8090255	722.8353425	698.8674233	1132.113389	985.9235803	1051.978378	1079.921315	1355.1394	1178.243101	1274.311197	1005.105904	1216.984039	799.0773709	1397.023525	1256.223855	685.4137371	1519.080075
ENSMUSG00000004105	1660.233424	2179.832462	2379.584511	2023.808695	2511.568876	2411.988467	2794.381329	3081.281282	2846.681879	2354.420048	3087.234766	2803.603974	2389.74406	1952.288031	1765.027036	1911.693176	1471.192206	2044.664582	2105.428431	1347.517956	2451.918834	3134.405769	3632.852077	3880.097917	2112.969166	1350.691253	1965.191498	2446.20519	3118.848749	3813.851546	2668.005639	3458.808191
ENSMUSG00000004110	44.95401271	13.87839004	27.17454714	34.78560561	15.81094666	38.25912741	47.0774231	37.35870821	28.55247622	52.27968162	24.67320492	26.1747259	19.47047047	23.33816254	27.96082433	20.16351416	9.056023654	38.18947668	8.642086942	10.68751849	9.440831593	13.16977214	7.033595503	11.22136287	8.162121358	7.698683522	8.341220281	25.30275638	16.30278799	7.71365525	16.63048929	5.274583594
ENSMUSG00000004113	0	0.925226003	6.340727666	0.891938605	3.162189331	0	2.522004809	5.685020815	0	0	1.028050205	3.877737171	4.099046414	1.014702719	1.165034347	4.800836705	0.823274878	4.582737202	1.080260868	6.234385783	1.348690228	0	2.344531834	0	0	0	0	0	0	4.407803	0	0
ENSMUSG00000004127	343.285188	278.4930268	294.3909274	306.8268802	275.1104718	307.7364596	290.0305531	285.0631866	251.2617907	246.7234097	238.5076476	216.1838473	243.8932617	226.2787063	285.433415	225.6393252	323.5470269	370.4379238	351.084782	346.4537243	253.5537628	243.6407845	305.9614044	279.2872537	328.5253846	335.3204378	277.7626354	270.1681407	456.4780637	390.0905655	251.8331235	453.614189
ENSMUSG00000004151	292.2010826	637.4807157	390.4076606	211.3894495	356.5368471	424.1772821	353.9213416	289.1239157	530.1243085	563.1530616	537.6702573	444.9703403	654.8226647	1002.526286	546.4011087	757.5720321	247.8057382	191.7111729	616.8289555	444.4226437	381.6793344	360.8517566	266.1043632	349.1090671	297.9174296	648.4002344	370.3501805	501.15782	321.0395174	245.7350172	601.0733986	274.2783469
ENSMUSG00000004187	541.4915167	323.8291009	326.0945657	514.6485752	249.0224098	402.5525579	563.2477407	404.4486237	430.1906417	716.3233569	447.2018392	498.2892264	352.5179916	343.9842217	353.0054071	319.7357246	514.5467985	514.0303561	213.8916518	269.8598418	218.4878169	212.0333314	345.8184456	330.4067956	162.222162	489.2941083	334.4829333	583.5958327	247.0499411	214.8803962	353.9918434	245.2681371
ENSMUSG00000004207	75847.63626	101135.5291	116292.5687	107788.1046	91329.56172	90091.92784	76385.64099	76709.61014	87894.99104	84036.37804	82056.91127	70568.9999	160754.3528	125585.6967	133597.9837	120675.7518	82731.71573	59389.21898	181886.7631	152824.3893	155346.1865	164378.5109	85621.13032	99084.63414	124584.5799	124604.9036	76710.03231	76733.46549	84074.73173	190858.9718	122407.5285	90386.5831
ENSMUSG00000004221	1469.17887	2028.095398	2022.692126	1942.642282	1811.14394	1853.904239	1958.757068	1936.967806	2008.190827	2348.916923	2331.617865	1872.947053	2001.359412	2148.125656	2199.584847	2260.233921	2469.001358	1500.846434	4732.622862	4764.851992	2236.128397	2541.766023	1663.445336	1559.769439	4876.867511	5105.937994	3622.591968	4085.170829	1871.058437	2315.198526	2576.537948	1971.375618
ENSMUSG00000004231	975.7064122	1377.661518	2312.553962	1894.477598	2388.243492	1397.289871	1567.846323	2143.252847	1085.945845	1661.943563	984.8720965	1216.640037	1132.361572	864.5267166	940.182718	944.8046636	1919.877015	2166.870907	1068.377998	1449.049381	732.3387936	753.3109663	1175.782715	955.062662	917.2183876	1690.288738	1273.704337	1705.895511	589.4084889	753.734313	911.1132346	539.3261724
ENSMUSG00000004233	386.1958365	579.1914776	586.9702183	532.4873474	449.030885	512.3396192	456.4828705	547.3862899	564.3872799	529.217128	456.4542911	391.6514542	512.3808018	549.9688737	459.0235327	498.32685	435.5124103	472.0219318	539.050173	547.7353224	288.6197087	272.6142832	247.3481085	279.2872537	479.5246298	656.9543272	523.8286336	654.6067942	338.596366	304.138407	334.98557	353.3971008
ENSMUSG00000004263	3543.193547	4715.876935	5327.117058	5367.686527	4896.65018	5525.11703	5313.864133	4211.788278	4124.881064	4680.407286	4154.350879	4246.122202	5458.905062	5423.586033	5786.725601	5204.106989	6105.406492	4004.548525	6190.975033	5639.447254	5572.78802	5848.695806	5208.37747	4547.145599	7032.687815	4406.213202	6153.318201	5288.276084	4216.151786	5805.076551	5926.393647	3694.845807
ENSMUSG00000004264	11867.85936	9239.306861	8163.233961	9565.149603	8847.015202	9280.333557	8878.297596	8009.382182	8882.675351	6603.749257	9091.047964	8404.995317	8965.63927	9346.426745	11440.63729	9751.459516	8180.882459	7660.045233	10896.59137	8209.79545	11648.6375	12648.24916	11880.91507	11781.1842	8808.969475	8814.137223	6879.838488	6536.273326	12085.38214	9563.830559	9219.230527	13255.02857
ENSMUSG00000004266	1669.428563	1520.146322	1285.35608	1445.832479	1263.294638	1396.45815	1264.365078	1145.125621	1159.230534	1198.763928	1214.127292	1142.963031	1253.283441	1329.260562	1293.188125	1371.118963	1301.597581	1364.128107	1128.872607	1018.876762	822.7010388	846.8163484	647.0907863	627.1495026	1013.123314	1251.463777	914.1977428	1060.267114	514.164852	792.3025892	1044.157149	499.7667955
ENSMUSG00000004267	44.95401271	32.38291009	45.2909119	40.13723724	45.06119797	61.54729192	76.50081254	67.40810395	63.76719689	88.96717749	77.10376538	85.31021775	91.20378272	80.1615148	34.95103041	68.17188122	82.32748776	89.36337543	59.41434773	74.8126294	80.92141366	96.1393366	106.6761985	110.9668106	117.3304945	86.3963373	184.3409682	143.6543588	234.5093349	214.8803962	190.0627347	216.2579273
ENSMUSG00000004268	2895.447091	1719.995139	1274.486261	1871.287194	1752.643437	1829.784354	1733.457972	1488.663308	1388.602093	1140.063934	1368.334823	1497.775982	1482.83004	1436.81905	1543.67051	1435.450175	1798.032333	2036.262897	2260.985996	1835.5813	1641.356007	1798.990874	1744.331685	1807.88624	1645.687719	2144.511065	1617.362612	1558.97628	2103.059651	1398.375502	1249.662481	2415.759286
ENSMUSG00000004270	6229.195807	7414.761184	7589.851017	8022.987755	5736.211447	5987.553439	5292.847426	6340.4225	7461.713785	7627.330392	9479.650941	7709.910929	8582.37843	9709.690318	11375.39536	9827.312736	7141.909563	4903.528806	10356.46094	7930.138717	11289.8859	10883.49969	10111.9658	10095.48613	11386.15929	8300.036246	8433.807826	7941.800632	10777.39692	10308.74927	9111.132346	11364.09035
ENSMUSG00000004285	11499.03211	6410.890972	5057.183223	6771.597891	6991.600612	7166.932628	6815.297663	5510.409461	6907.795746	5042.696308	7328.969912	7394.844784	6305.358147	6315.509723	7526.121881	6519.536246	6061.772924	7266.693623	8992.091464	6025.088546	9200.764733	9557.30364	11903.18812	11692.66011	6232.799922	6141.838632	5028.921707	5198.49211	12355.00518	7860.214699	6693.771939	14312.58258
ENSMUSG00000004296	6.130092642	2.775678008	6.340727666	2.675815816	4.743283997	6.653761288	5.044009618	6.497166645	0	0.917187397	0	1.938868585	6.148569621	4.058810876	6.990206082	0.960167341	0	7.637895336	0	0	1.348690228	1.316977214	0	1.246818097	2.040530339	2.566227841	0	2.448653843	0	7.71365525	1.187892092	0
ENSMUSG00000004317	3715.857823	5832.62472	6323.51712	4292.900507	4118.751604	4721.675354	3751.061819	4595.12111	4860.583202	5339.865024	5162.86813	4725.992177	6194.683894	6895.919678	5500.127152	6291.976586	3771.422214	3324.01205	5445.595035	5088.149426	6348.284901	6783.749628	3931.779886	4468.596058	6972.49217	6620.867829	7243.515692	6138.775186	6854.69532	6763.773703	6386.107887	6845.090859
ENSMUSG00000004319	4963.331676	8815.553352	8951.295828	6631.56353	5555.176108	5575.85196	4982.640835	6822.024978	7353.214375	7034.827333	7446.167635	7024.520885	8092.542383	9279.456365	10168.41978	10015.50553	5210.5067	4924.151123	6603.634685	6384.011042	9338.331136	9752.216268	5975.03938	6857.499532	6378.697841	6176.055003	6491.137623	5831.877237	7752.60272	6946.697528	8238.031659	7574.30204
ENSMUSG00000004328	21.45532425	13.87839004	63.40727666	37.46142142	14.22985199	22.45644435	35.30806733	20.30364577	229.371559	336.6077746	206.6380912	177.4064756	212.1256519	203.9552465	226.0166633	257.3248474	180.2971982	35.89810808	208.4903475	215.5316228	140.2637837	134.3316758	85.57541195	100.9922658	125.4926159	58.16783105	157.6490633	213.8491023	68.97333381	116.8067795	185.3111664	61.97635722
ENSMUSG00000004341	2138.38065	2140.97297	2333.387781	4415.096096	2580.346494	1754.92954	1938.58103	1954.022869	2827.646895	3170.716831	3476.865794	3598.540094	2420.486908	2243.507712	2772.781746	2262.154256	4050.512398	2648.058313	2227.497909	2118.80054	2961.72374	2985.587344	2881.429624	3049.717064	1745.673705	1530.327202	1682.424131	1616.927755	2100.55153	4385.763985	3373.613542	2421.033869
ENSMUSG00000004347	72.5394296	65.69104618	259.0640161	90.08579913	280.6443032	75.68653465	114.3308847	249.32877	128.486143	177.0171676	129.5343258	253.0223504	202.9027975	128.8672453	104.8530912	138.2640971	198.4092455	219.2075962	110.1866085	640.3604826	117.3360498	72.43374676	579.0993631	417.6840624	104.0670473	76.13142594	131.7912804	103.6596794	111.6113947	111.2970257	160.3654324	154.2815701
ENSMUSG00000004356	2518.446394	3062.498068	3112.391466	3240.412953	1684.656366	1832.279515	1970.526424	2066.911139	4103.942582	3604.546469	4849.312817	4342.096197	3684.017965	3392.15119	5787.890636	6044.253412	2379.264396	1371.002213	3333.685038	3078.89595	4384.59193	4174.817768	4345.589755	5529.638259	4161.661627	2717.635283	2579.939433	2473.9566	1943.793953	1622.071504	2151.272579	1975.331556
ENSMUSG00000004359	8.173456856	0.925226003	6.340727666	4.459693026	2.371641998	6.653761288	0.84066827	1.624291661	11.42099049	12.84062356	12.33660246	13.5720801	7.173331225	16.2352435	13.98041216	7.681338729	10.70257341	7.637895336	4.321043471	11.57814503	17.53297296	36.87536198	26.96211609	23.68954384	3.060795509	5.987864961	10.00946434	20.4054487	23.82715168	596.1553557	76.02509389	27.69156387
ENSMUSG00000004360	3.065046321	0	1.811636476	1.783877211	4.743283997	0	26.06071636	34.11012489	1.903498415	0	3.084150615	10.66377722	12.29713924	5.073513595	1.165034347	4.800836705	4.939649266	9.165474404	3.240782603	27.60942276	0	1.316977214	0	6.234090483	0	0.85540928	0.834122028	1.632435896	0	3.30585225	1.187892092	0
ENSMUSG00000004364	5228.969024	7171.426746	7978.447041	6733.244531	5528.297498	5619.101408	5091.92771	5661.468586	6103.567666	5597.594683	6170.357331	5899.007671	7874.268162	7863.946072	8472.129771	8423.548083	5687.182855	4737.786477	7219.383379	6602.214545	10027.51184	9833.868855	7566.976495	8019.533998	7306.11888	5268.465757	5582.778734	4776.507431	8170.204904	7961.594168	7708.231786	8768.995224
ENSMUSG00000004371	1.021682107	4.626130013	2.717454714	10.70326326	10.27711533	7.485481449	13.45069232	9.745749968	16.17973652	20.17812273	14.39270287	15.51094868	22.54475528	9.132324471	15.14544651	14.40251012	13.17239804	12.22063254	16.20391302	10.68751849	2.697380455	7.901863282	15.23945692	17.45545335	63.25644052	17.96359488	157.6490633	49.78929482	12.54060615	24.2429165	22.56994975	13.18645898
ENSMUSG00000004383	433.1932134	808.6475262	879.5495091	592.2472339	754.9727028	780.9852312	648.9959042	864.1231638	893.6925056	773.1889755	746.3644489	727.0757195	1130.312049	958.8940694	794.5534246	680.7586448	1145.99863	653.0400513	1393.536519	1397.393042	751.2204568	579.469974	577.9270971	659.5667731	1040.670473	1598.759945	1781.684652	1830.776857	732.371399	946.5756942	610.5765353	747.6722244
ENSMUSG00000004393	1462.027095	1370.25971	1287.167716	1257.633433	1362.903602	1289.99797	1319.849183	1131.319142	1339.111135	1130.89206	1424.877584	1318.430638	1419.294821	1400.289752	1516.87472	1516.104232	1185.515824	1215.952938	1895.857823	1624.50281	1360.82844	1507.93891	1234.396011	1147.072649	1827.294919	1854.527319	1584.831853	1353.289357	1311.747403	1138.315125	1228.280423	1420.181633
ENSMUSG00000004394	7334.655846	7056.698721	6149.600018	6693.107294	6387.622449	6368.481273	5735.038936	5935.973876	7143.82955	5946.125893	7195.323385	7419.080642	7307.574995	7572.726392	8606.108721	7898.336548	5913.583446	5726.893923	6354.094424	5061.43063	9826.556998	10143.3585	8818.956495	9235.181642	5072.758424	5994.708236	4949.680115	5511.103584	8212.842965	7437.065611	8563.514092	9429.636819
ENSMUSG00000004415	229.8784741	164.6902285	109.6040068	141.8182382	180.2447919	219.5741225	220.2550867	162.4291661	84.70567945	120.151549	54.48666087	117.3015494	39.96570254	56.82335226	101.3579882	83.53455867	154.775677	195.5301206	32.40782603	16.92190427	63.3884407	55.31304298	67.99142319	66.08135912	37.74981128	76.98683522	45.04258952	65.29743583	62.70303073	31.95657175	68.89774134	58.02041953
ENSMUSG00000004446	2940.401104	3494.578612	3020.903824	2730.224071	2638.05645	2852.800152	2249.62829	1707.130536	1908.257161	1521.613891	2319.281263	1597.627714	2626.46399	2769.12372	2751.811127	2244.871243	2697.048499	2239.430913	5568.744773	3866.209812	3904.458209	2948.711982	2254.267359	2941.24389	3843.338894	3821.113255	3192.185001	2733.513907	4739.095063	2038.608887	4152.870754	4927.779722
ENSMUSG00000004451	2890.338681	3001.433152	2338.822691	2556.296043	2923.444037	2970.904415	2634.654357	2444.55895	2312.750574	1707.802933	2358.34717	2156.021867	2397.942152	2373.38966	2250.846358	2023.072588	2426.191064	2648.822103	3377.975734	2917.692547	2805.275673	2961.881754	2773.58116	2483.661649	3933.122229	4168.409422	4119.728697	2777.589676	3646.808267	3514.120942	2995.863856	3777.920499
ENSMUSG00000004455	1732.772854	2586.006677	2522.703793	2368.988936	2632.522618	2474.367479	2323.607097	2243.146784	3492.919591	2708.454383	3329.854614	3735.23033	3071.210526	3477.386218	3458.986976	3425.877073	3382.013197	2160.760591	6296.840598	4583.164177	5067.029185	5134.894156	3397.226628	3416.281585	6112.408632	4435.297118	3645.947385	3442.807304	4030.550815	5055.750041	4081.597228	4021.86999
ENSMUSG00000004460	5129.865859	4968.463634	4135.966075	4485.559246	3846.803322	3834.229942	3355.947733	3186.048094	3592.853257	3192.729328	3334.994865	3653.797849	5384.097465	5307.909923	5337.022343	4526.228846	3691.564551	5716.20087	4437.711645	4305.288697	5098.04906	5182.305336	4531.980036	5336.381454	3662.751959	5757.759865	3992.942148	3794.597239	4554.748152	3705.860372	3491.214859	4793.277841
ENSMUSG00000004462	1076.852941	1113.972107	1034.444428	1089.948976	1047.475216	1175.220588	1049.994669	912.8519137	645.2859625	753.9280402	683.6533864	685.3900449	697.862652	756.9682284	796.8834933	769.0940402	955.8221329	1021.950396	716.2129553	658.1730134	515.1996669	402.9950274	354.024307	379.0327014	532.5784186	984.5760815	585.5536637	764.7962171	412.5859422	436.372497	289.8456705	403.5056449
ENSMUSG00000004473	196.1629646	180.4190705	229.1720142	250.6347481	286.1781345	160.5219911	192.5130338	237.1465826	174.1701049	105.4765506	138.7867777	169.6510012	227.497076	198.8817329	199.2208733	146.9056032	116.9050326	297.8779181	79.93930422	62.34385783	103.8491475	107.9921315	140.6719101	114.7072649	61.21591018	116.3356621	74.2368605	82.43801273	70.22739442	80.44240475	117.6013171	85.71198339
ENSMUSG00000004500	238.0519309	335.8570389	368.6680229	311.2865732	297.2457971	306.0730193	317.772606	369.526353	181.7840986	243.9718475	147.0111793	168.6815669	132.1942469	154.2348133	76.8922669	135.3835951	267.5643352	345.9966587	150.1562606	203.0628512	17.53297296	25.02256706	23.44531834	21.19590764	191.8098519	461.065602	256.0754626	358.3196791	16.30278799	49.58778375	33.26097858	13.18645898
ENSMUSG00000004508	914.4054858	1373.960614	1481.012819	1184.494468	1260.132449	1331.583978	1208.040304	1220.655183	2559.253618	2083.849766	2324.421514	2264.598508	3283.336178	3710.767843	3153.747977	2860.338509	1297.481207	1009.729763	2042.773301	1881.003254	4282.091473	5095.38484	3355.025055	3451.192492	3358.712939	1283.96933	2228.774059	1649.576473	3783.500874	5132.886593	5596.159646	3847.808731
ENSMUSG00000004530	3760.811836	4355.96402	3882.336968	3252.008155	3778.816251	3992.256773	3461.031266	2532.2707	2946.615546	2552.532525	2711.996441	2756.101694	4184.101627	4142.016499	4434.120724	3968.371621	2701.164873	2974.960233	4443.112949	4252.741731	5835.782615	6596.738864	3804.002901	3848.927464	6131.79367	4915.181724	4255.690587	3365.266599	6237.697497	5557.137632	5954.903058	6661.799079
ENSMUSG00000004535	12726.07233	15850.97188	16292.04683	15041.65264	12668.52101	12998.9544	11701.26165	12910.68227	16488.10327	16245.22317	18574.81111	17130.87339	17761.16811	19134.24917	21371.39006	21304.19296	13389.74261	10706.80168	19523.55466	17558.70225	29692.76405	28045.02977	25289.29263	24603.4615	19985.97441	14344.35822	14894.08293	14898.4262	27057.61182	26586.76574	23367.02534	27826.06575
ENSMUSG00000004540	0	3.70090401	0	0.891938605	0	0	0	0	0.951749207	0	1.028050205	0.969434293	0	0	2.330068694	0.960167341	0	0	0	0.89062654	0	0	0	0	0	1.71081856	0	2.448653843	0	0	0	0
ENSMUSG00000004552	40.86728428	20.35497206	91.48764204	56.19213213	316.2189331	29.9419258	287.5085482	304.5546865	69.47769213	68.78905476	60.6549621	59.13549185	311.5275275	97.41146102	32.62096171	219.8783211	117.7283075	561.3853072	75.61826075	455.1101622	316.9422035	57.9469974	370.4360298	317.9386146	28.56742475	72.70978882	226.8811916	78.35692299	18.81090922	105.787272	70.08563343	23.73562617
ENSMUSG00000004558	7553.295817	6782.831825	5742.887629	7182.781588	5836.610958	5059.35374	5647.609436	5858.820022	6015.05499	6994.471088	6584.661564	6726.904557	7379.308307	8477.841217	7989.805551	9020.772169	8935.002247	5155.579352	11866.66563	9996.39229	14916.51392	14062.68269	10440.20026	11963.21964	10209.79355	7855.22342	7179.288296	6766.446787	12918.07839	11779.85352	11732.81019	13347.33378
ENSMUSG00000004561	778.5217656	597.6959976	553.4549434	627.9247781	533.6194497	528.1423023	670.012611	524.6462066	403.5416639	601.6749323	438.9774376	445.9397746	401.7065486	449.5133045	405.4319527	344.7000754	582.0553385	690.4657384	384.5728689	429.2819925	227.9286485	339.7801211	382.158689	345.3686128	267.3094745	580.8229013	444.587041	530.5416661	396.2831542	342.7066832	342.1129225	439.1090842
ENSMUSG00000004562	596.6623505	738.33035	1029.915337	989.1599133	1098.860793	953.1513045	994.5105631	1150.810642	658.6104514	822.7170949	577.7642153	585.5383128	677.36742	726.5271468	547.5661431	585.7020781	1066.140967	1157.141143	668.6814772	816.7045376	442.3703947	474.1117969	433.7383893	413.9436081	1423.269912	1303.643743	2244.622378	1612.846665	667.160247	719.5738397	716.2989315	606.5771133
ENSMUSG00000004565	2500.056116	3173.525189	3495.552581	3004.049223	2362.945978	2337.965373	2408.514593	2815.709595	2705.822996	3174.38558	2768.539202	2701.813374	3436.025657	3349.533675	3153.747977	3070.615157	2242.600767	2902.400228	2674.725909	2396.67602	2466.754426	2553.618817	1960.028613	1940.048958	2712.885086	3435.323669	2981.152128	3060.817304	1547.510798	1782.956313	2817.680042	1552.046222
ENSMUSG00000004567	2203.768305	2271.429836	2392.265967	2287.822523	2249.107162	2253.129916	2091.582655	2075.032597	2239.465885	2288.382555	2213.392092	2160.869038	2532.185922	2734.623828	2565.405632	2341.848145	1870.480522	1925.513414	2283.671475	1825.784408	2721.656879	2586.543248	2343.359568	2462.465741	2009.922384	2129.969108	1679.921765	1924.641921	2093.027166	2198.391746	2405.481486	2183.677608
ENSMUSG00000004568	2405.03968	3106.908916	3511.857309	3605.215843	3171.675899	3237.886587	3123.082622	3532.834363	2694.402006	3512.82773	2529.003504	2586.450693	1705.203308	2019.258411	1878.035367	2115.248652	3697.327475	3026.897922	3044.175125	3312.240104	1294.742618	1713.387355	1223.845617	1068.523109	2985.295887	3170.146792	3647.615629	3918.662367	2292.422804	1822.62654	2188.097234	2264.115008
ENSMUSG00000004591	2095.470002	3696.27788	3837.046056	3289.469576	3219.899287	3144.733929	2944.860949	3216.097489	4023.043899	3539.426164	4071.078812	3630.531426	4184.101627	4724.45586	4274.511019	4400.446924	3401.771794	2804.635167	5281.395383	4891.32096	5973.349018	6051.510297	3760.629062	4082.082448	6801.087621	4206.047431	4520.941392	3571.76974	5337.281976	6489.387967	5135.257514	4878.989824
ENSMUSG00000004609	25.54205268	31.45768409	65.21891314	35.67754421	32.41244065	29.11020564	40.35207695	49.54089567	133.244889	199.0296651	114.1135728	128.9347609	99.40187555	106.5437855	62.91185473	88.33539538	73.27146411	35.13431855	43.21043471	144.2814996	49.90153842	79.01863282	60.95782769	44.88545148	292.8161037	94.9504301	227.7153137	159.9787178	94.0545461	195.0452827	371.8102248	50.10854414
ENSMUSG00000004610	39062.99368	22027.78067	16522.12466	23433.90298	20311.53262	20948.5357	20723.31352	21003.71547	22947.62514	15896.69196	23349.07626	24453.0106	22664.65239	22237.21009	28170.53051	24365.20645	21933.68929	19349.08026	26678.12239	19120.8612	36877.23689	34435.00321	41234.45363	41065.20083	13916.41691	16732.66093	12058.06804	14015.27838	37307.04923	18519.3843	24565.60846	42750.50003
ENSMUSG00000004612	75.60447592	41.63517011	24.45709243	32.10978979	30.83134598	43.24944837	20.17603847	40.60729153	38.06996829	21.09531013	19.5329539	25.20529161	24.59427849	29.42637885	41.94123649	28.80502023	9.879298531	59.57558362	11.88286955	18.70315735	12.13821205	15.80372656	25.78985018	13.71499906	7.141856188	17.96359488	11.67770839	7.34596153	26.33527291	13.223409	24.94573393	10.54916719
ENSMUSG00000004626	5362.80938	4888.894197	4613.332286	4521.23679	4298.996396	4819.818333	4928.838065	4139.507299	5305.050081	5598.51187	5619.322421	5555.827931	4983.415678	5002.484405	5729.638918	5659.226308	3563.956945	4075.580951	5275.994078	4258.08549	6070.454714	6534.840935	5466.275972	5371.29236	4936.042891	4343.768325	4238.174025	4290.041534	6072.161496	5152.721707	7296.03323	6553.670115
ENSMUSG00000004630	1.021682107	0	0	1.783877211	0	0	0	1.624291661	0	0	1.028050205	0	1.024761604	0	0	0	0	0	0	0	0	1.316977214	1.172265917	0	0	0	0.834122028	0	1.254060615	1.10195075	0	0
ENSMUSG00000004631	253.3771625	239.6335347	320.6596563	346.0721789	443.4970537	287.7751757	379.1413896	392.2664362	278.8625177	243.9718475	215.8905431	298.5857621	314.6018123	257.7344906	182.9103925	250.603676	368.0038703	455.9823516	175.0022606	300.1411441	160.4941371	133.0146986	227.4195879	216.9463488	166.3032227	271.1647418	286.1038556	321.5898714	165.5360011	275.4876875	234.0147421	172.7426127
ENSMUSG00000004633	853.1045594	966.8611726	1112.344796	892.8305439	1009.528944	690.3277337	639.7485533	844.6316639	764.2546134	689.7249224	693.9338884	897.696155	904.864496	1044.129098	852.8051419	843.0269255	616.6328833	777.5377452	712.9721727	617.2041926	971.0569639	1048.313862	713.9099435	784.2485828	694.8005806	733.9411624	717.3449442	688.887948	1203.89819	490.3680837	1110.679106	1242.164436
ENSMUSG00000004637	695.7655149	630.0789077	721.9371357	708.1992526	709.9115049	655.3954869	670.8532792	669.2081645	893.6925056	899.7608363	938.6098372	861.8270862	810.5864284	822.9239051	969.3085766	855.5091009	566.4131158	582.7714142	649.2367815	471.1414399	1007.4716	908.7142775	949.5353929	940.1008449	599.9159198	493.5711547	477.9519221	562.374166	988.1997643	965.308857	959.8168104	1054.916719
ENSMUSG00000004642	593.5973042	763.3114521	769.9455023	725.1460861	839.5612675	805.936836	748.19476	822.7037265	749.0266261	753.9280402	819.3560134	807.5387658	669.1693271	653.468551	672.2248182	690.3603182	757.4128874	724.0724779	674.0827815	648.3761215	660.8582115	754.6279435	664.674775	728.1417684	825.3945223	708.278884	867.4869092	733.7799351	857.7774604	752.6323622	678.2863846	843.933375
ENSMUSG00000004654	11.23850318	7.40180802	37.13854776	43.70499166	28.45970398	28.27848548	19.3353702	12.18218746	15.22798732	25.68124711	5.140251025	23.26642302	12.29713924	14.20583807	24.46572129	24.00418353	6.586199021	38.18947668	1.080260868	2.671879621	17.53297296	14.48674935	10.55039325	12.46818097	5.101325849	9.409502082	0.834122028	4.897307687	0	1.10195075	9.503136737	3.955937695
ENSMUSG00000004655	40284.92548	49412.61989	47231.17457	72832.13875	60717.19735	54703.89843	44715.14527	42298.17915	47159.17322	44702.79653	45533.37163	43130.13168	47032.45856	47670.73374	49044.4509	43066.38575	33617.60635	50918.02926	27428.90369	26814.98388	43012.42874	46947.60372	37684.83244	37470.62426	23609.95629	36967.36745	16332.94343	20159.76709	30838.60457	25822.01192	39218.25742	35279.05237
ENSMUSG00000004661	162.447455	147.1109344	159.4240099	176.6038438	128.0686679	227.8913241	259.7664953	245.2680409	178.928851	255.8952837	200.46979	181.2842127	116.8228228	130.8966507	102.5230225	113.2997462	222.284217	213.0972799	216.0521736	250.2660579	196.9087732	213.3503086	290.7219474	216.9463488	323.4240588	233.5267335	367.0136924	360.7683329	263.3527291	323.9735205	218.5721449	269.0037633
ENSMUSG00000004665	1697.01398	1214.821741	1089.69934	1635.815402	1641.176263	1291.66141	1515.72489	1444.807433	1118.305319	908.0155228	1011.601402	1069.286025	1062.677783	826.982716	887.7561724	826.7040807	1539.524021	1885.796359	615.7486946	1042.923679	424.8374217	410.8968907	631.8513293	612.1876855	685.618194	982.0098537	985.9322372	1087.202306	494.0998822	516.8149017	717.4868236	506.360025
ENSMUSG00000004667	3877.283596	2540.670603	2326.141235	2957.668415	3043.607231	3029.124826	2844.821425	2505.469888	2392.697507	1890.323225	2338.814217	2466.240841	2319.035509	2315.551605	2759.966368	2340.887978	2402.316093	2540.363989	2832.443995	2108.113021	2334.582784	2298.125238	2431.279512	2164.476216	2117.050227	2649.202541	2177.892615	2210.318203	2042.864741	1992.326956	2030.107585	2161.260627
ENSMUSG00000004668	2571.573863	9218.951889	14953.24747	10117.2596	6753.645864	8560.895617	6911.133845	13107.22156	11168.77695	15409.66545	7541.776304	8848.026789	13438.72367	14205.83807	7773.109163	8469.636116	6359.79843	7217.811093	4467.958949	5301.899796	5895.124985	6800.870332	5295.125148	6768.975447	3983.115223	3762.090014	4646.893818	6185.299609	4770.446578	8460.777858	8070.538874	4090.439577
ENSMUSG00000004677	1030.877246	1322.147958	1487.353547	1184.494468	1177.124979	1323.266776	1303.876486	1448.056016	1365.760112	1763.751364	1178.145535	1205.006826	1215.367262	1315.054724	992.6092636	1138.758467	1420.149164	1161.723881	1641.996519	1825.784408	1050.629687	1151.038085	1039.799868	895.2153934	3048.552327	1869.924687	3343.995211	2260.107498	1654.105951	2029.793281	1465.858842	1339.744233
ENSMUSG00000004698	24.52037057	33.30813609	54.34909428	34.78560561	37.15572464	18.29784354	48.75875964	53.60162482	24.74547939	31.18437149	15.42075308	20.35812015	31.76760971	36.52929788	11.65034347	11.52200809	18.11204731	35.13431855	8.642086942	27.60942276	8.092141366	6.584886069	9.378127337	8.727726677	18.36477305	30.79473409	37.53549126	33.46493586	6.270303073	24.2429165	23.75784184	15.82375078
ENSMUSG00000004707	35.75887375	37.9342661	32.60945657	22.29846513	20.55423065	43.24944837	33.62673079	44.66802069	31.40772384	28.4328093	12.33660246	19.38868585	33.81713292	41.60281148	31.45592737	24.96435087	9.056023654	62.63074176	4.321043471	19.59378389	5.39476091	7.901863282	4.689063668	7.48090858	11.22291687	16.25277632	8.341220281	21.22166664	5.016242459	16.52926125	13.06681301	1.318645898
ENSMUSG00000004709	15.32523161	29.60723208	26.2687289	8.919386053	11.85820999	11.64408225	13.45069232	20.30364577	123.7273969	173.348418	151.1233801	116.3321151	61.48569621	48.70573051	78.05730124	93.13623208	39.51719413	19.85852787	30.2473043	62.34385783	43.15808728	40.82629363	56.26876402	49.87272387	88.76306976	56.45701249	89.25105701	66.92987172	37.62181844	136.641893	86.71612272	47.47125234
ENSMUSG00000004730	155.2956803	301.6236768	269.9338349	189.0909843	209.4950432	220.4058427	184.9470193	319.9854573	151.328124	121.0687364	87.38426743	115.3626808	286.933249	286.1461668	137.4740529	120.0209176	149.0127528	268.8539158	23.76573909	116.6720768	22.92773387	34.24140756	58.61329586	24.93636193	101.0062518	335.3204378	204.3598969	188.5463459	16.30278799	94.7677645	77.21298599	18.46104258
ENSMUSG00000004748	1013.50865	917.8241945	850.5633255	1009.674501	979.4881454	903.2480949	864.2069813	1069.596059	463.5018639	464.0968228	432.8091363	483.747712	516.4798482	385.5870332	358.8305789	440.7168096	735.1844657	993.6901833	567.1369556	447.9851499	147.0072348	118.5279492	146.5332396	238.1422565	205.0732991	743.3506645	363.6772042	498.7091661	147.9791525	61.709242	137.7954827	129.227298
ENSMUSG00000004768	707.0040181	583.8176076	716.5022263	645.7635502	573.9373636	642.0879643	685.9853081	546.574144	808.9868262	876.8311513	803.9352604	855.0410461	883.3445023	1022.820341	1061.34629	1074.427255	602.6372104	457.5099306	587.6619121	587.8135167	919.8067352	1044.36293	574.4102994	639.6176836	572.3687602	538.0524373	613.0796906	585.2282686	660.8899439	485.9602807	1383.894287	664.5975328
ENSMUSG00000004771	4258.371022	3663.89497	3481.059489	3510.67035	3736.126695	3612.99238	3392.937137	3436.18901	3754.650623	3094.590277	4208.83754	3958.200217	3503.659923	3642.782761	4223.249508	3884.837062	3565.603495	4025.170842	4087.707124	3329.162008	3830.280246	3671.732472	3956.39747	3812.76974	4260.627349	3596.996023	3814.440034	2871.45474	4602.402456	3637.539426	3245.321196	4851.29826
ENSMUSG00000004788	1928.935818	1703.341071	1532.644459	1614.408876	1634.851884	1591.912388	1480.416823	1344.913496	1860.6697	1450.990462	1896.752628	1856.46667	1811.778515	1952.288031	2264.82677	1933.777025	1718.17467	1576.461597	1959.593214	1551.471434	2828.203407	2938.176164	2782.959287	2539.768463	2006.861589	1640.674999	1406.329739	1471.64096	2141.93553	2156.517618	2355.590019	2287.850634
ENSMUSG00000004789	20200.69862	23791.26143	23048.54507	20585.05107	18022.10755	18756.12135	16525.85685	22394.10913	23616.70483	22727.90369	23094.11981	24315.35093	26144.74279	26657.25513	27645.10002	27783.40218	14530.80159	15530.13259	23312.02953	18972.12657	34570.9766	37277.04003	23295.26831	29505.95026	21340.88655	17289.53237	14493.70436	14878.83697	30705.67415	20876.45696	29558.31893	32342.42795
ENSMUSG00000004791	32.69382743	22.20542406	19.92800124	20.51458792	50.5950293	23.28816451	39.51140868	28.42510407	25.6972286	22.92968492	21.58905431	31.99133166	31.76760971	15.22054078	22.13565259	24.00418353	28.81462072	33.60673948	22.68547822	59.67197821	21.57904364	18.43768099	51.57970035	31.17045242	51.01325849	17.1081856	45.04258952	37.5460256	55.17866704	51.79168525	28.50941021	35.60343926
ENSMUSG00000004798	1659.211742	2722.940125	2768.180535	2275.335382	1998.503657	1942.898296	1614.083078	2416.945992	1541.833716	1854.552916	1741.517047	1635.435652	1798.456614	2018.243708	1874.540264	2120.049489	2092.764739	1742.203926	2497.563126	2809.036109	1406.683907	1360.437462	1073.79558	1158.294012	2091.543598	2752.707064	2376.413658	2596.389292	1269.109342	1298.097983	1208.086258	1276.44923
ENSMUSG00000004814	1.021682107	0.925226003	0.905818238	0	9.486567994	2.495160483	4.203341349	5.685020815	4.758746036	0.917187397	2.05610041	3.877737171	5.123808018	4.058810876	2.330068694	1.920334682	0	4.582737202	0	2.671879621	5.39476091	3.950931641	1.172265917	4.987272387	0	0.85540928	0	0	0	1.10195075	1.187892092	0
ENSMUSG00000004815	1913.610586	2001.263843	2229.218684	1842.745159	1247.483691	1542.840899	1813.321458	1566.629307	1828.310227	2924.910608	2013.950352	1818.658733	1457.211	1865.023597	1794.152894	1843.521295	1126.240033	1250.323467	1558.816432	1331.486678	1015.563741	1272.199988	609.5782769	668.2944998	1925.240375	1955.465615	1689.931229	1843.836344	940.545461	1087.62539	2052.677535	851.8452504
ENSMUSG00000004837	453.6268555	324.7543269	272.6512897	361.2351351	441.1254117	340.1735459	367.3720339	363.8413321	287.4282606	322.8499637	310.4711619	386.8042828	234.6704072	264.8374097	238.8320411	243.8825046	386.1159176	420.848033	151.2365215	225.3285147	141.6124739	150.1354024	257.8985018	229.4145298	235.6812542	252.3457377	279.4308794	306.0817304	232.0012137	283.2013427	275.5909654	237.3562617
ENSMUSG00000004843	2200.703259	2668.351791	2330.670326	2320.824251	2340.810652	2129.203612	1958.757068	2321.92493	3270.210276	2573.627835	3490.230446	3224.338457	3257.717138	3016.711184	2888.120146	2868.980015	3700.620575	2477.733247	7008.73251	5390.96245	6411.673342	6627.02934	5119.28526	6091.95322	6496.028336	5631.159292	5130.684595	4488.382495	8072.388177	5919.679429	5319.380788	8031.872167
ENSMUSG00000004846	1681.688748	1695.939263	1823.412113	1635.815402	1842.765833	1676.747845	1691.424559	1798.090869	1674.126856	1815.113858	1741.517047	1761.46211	1825.100416	1673.244784	1681.144563	1707.177532	2297.760183	2157.705433	2176.725649	1994.112824	1335.203325	1481.599365	1673.99573	1662.008523	2202.752501	2357.507976	3035.37006	2373.561792	1629.024738	1484.32766	1570.393346	1801.270297
ENSMUSG00000004849	4202.178506	3181.852223	2627.778709	3037.050951	2928.977868	2988.370539	2755.710588	2637.037512	2689.64326	2217.759125	3042.000557	2763.857168	2973.858174	2951.77021	3616.266613	3208.879254	2163.566378	2703.05116	2851.888691	2379.754116	3630.674093	3367.510736	3094.782021	3175.645692	2450.676938	2608.142895	2365.570072	2148.285639	2661.116624	2319.606329	2774.915927	3071.126297
ENSMUSG00000004864	639.572999	504.2481714	583.3469453	568.1648916	464.0512844	472.4170515	458.164207	357.3441655	559.6285339	476.9374463	613.7459724	508.9530036	577.9655444	593.6010906	750.2821194	653.8739593	659.443177	375.020661	804.7943465	765.0481983	1310.926901	1276.15092	1120.686217	1099.693561	1242.682977	729.664116	869.1551533	776.2232684	958.1023096	991.755675	1267.480862	1145.903286
ENSMUSG00000004865	3496.19617	3485.326352	3152.247468	3273.414681	2763.753476	3067.383954	2904.508872	2178.175118	1852.103957	2273.707557	2172.270083	1982.493128	2150.974606	2275.978199	2819.38312	2596.29249	2275.531762	2525.851988	3173.80643	2917.692547	2269.845653	2128.235177	1506.361704	1482.466717	2911.836794	3046.967856	2955.294346	2682.092177	2044.118802	1735.572431	1735.510347	2047.85708
ENSMUSG00000004880	1466.113824	2112.290964	1986.459396	1788.336904	1053.009047	1186.03295	1220.650328	1301.057621	1084.994096	1067.60613	1008.517251	992.7007157	1382.403403	1570.759809	1662.504013	1646.68699	982.166929	1009.729763	991.6794766	1030.454907	1685.862784	1856.937871	1421.958557	1554.782167	1633.444537	1142.826798	1270.367849	1041.494101	1894.885589	1804.995328	1905.378916	1836.873736
ENSMUSG00000004885	5.108410535	0.925226003	16.30472828	2.675815816	86.96020661	0.831720161	14.29136059	40.60729153	7.613993658	7.337499174	9.252451846	19.38868585	48.16379537	8.117621752	16.31048086	24.96435087	14.8189478	41.24463482	21.60521736	39.18756778	21.57904364	23.70558985	132.4660486	88.52408486	2.040530339	5.132455681	14.18007448	3.264871791	32.60557598	28.6507195	21.38205766	23.73562617
ENSMUSG00000004891	2193.551484	2080.83328	1470.143	2143.328469	2430.142501	2532.58789	2514.438795	2438.061784	2144.290964	1982.041964	1952.267339	2234.546045	1872.23945	2111.596358	1795.317929	2201.663713	3282.396937	2687.775369	2064.378518	2151.753722	1452.539375	1431.554231	2221.443913	1825.341694	2086.442272	1450.774139	3166.327219	2099.312562	2786.522686	4050.770957	3790.563666	2390.705014
ENSMUSG00000004892	0	0	0	0	0	0	1.681336539	1.624291661	1.903498415	0	3.084150615	0	0	1.014702719	0	0.960167341	1.646549755	3.055158135	0	0	0	0	0	0	0	0	0	0	0	0	0	0
ENSMUSG00000004894	0	0	0	0.891938605	0	0.831720161	1.681336539	0	0	2.75156219	0	0	1.024761604	6.088216314	0	0.960167341	0	0.763789534	1.080260868	0.89062654	1.348690228	2.633954427	0	0	0	0.85540928	0	0	0	1.10195075	0	1.318645898
ENSMUSG00000004895	2452.037057	2452.774133	2001.858306	2124.597758	2186.653923	2235.663793	1848.629525	1895.548369	1560.8687	1628.924817	1692.170638	1728.501344	1727.748064	1666.141865	1868.715092	1729.261381	2186.618075	1737.621189	2209.133475	2004.800343	1861.192514	2018.926069	1678.684793	1845.290783	2173.164811	1833.997497	1917.646543	1869.139101	2072.962196	2224.838564	1448.04046	2217.962401
ENSMUSG00000004896	731.5243886	473.7157133	543.4909428	618.1134535	463.260737	525.6471418	832.261587	540.8891232	583.4222641	921.7733338	632.2508761	557.4247183	379.1617933	430.2339528	436.8878801	392.7084425	549.9476182	546.8733061	460.1911297	464.9070541	395.1662367	530.7418171	501.7298125	432.6458795	591.7537984	589.3769941	635.6009854	696.2339095	627.0303073	523.4266062	693.7289818	648.773782
ENSMUSG00000004897	14294.35436	13997.74419	11946.83674	13877.67276	12414.75531	12480.79274	10883.29142	11121.52501	12772.47436	10624.6988	12628.56872	12905.1093	13383.38654	14329.6318	16539.99262	15419.32733	10633.41832	10060.63574	14559.75598	12432.25588	17036.65495	18116.33855	15159.74284	17567.66698	12000.35893	11575.39838	10404.00406	9574.236528	17042.68375	13270.79288	13527.71514	17404.80721
ENSMUSG00000004902	0	4.626130013	2.717454714	0	1.581094666	0.831720161	4.203341349	0.812145831	6.662244451	0	4.11220082	4.847171463	7.173331225	11.16172991	10.48530912	11.52200809	4.939649266	0.763789534	2.160521736	0	35.06594592	57.9469974	66.81915728	69.82181341	2.040530339	0.85540928	1.668244056	1.632435896	50.16242459	22.039015	36.82465485	43.51531465
ENSMUSG00000004929	767.2832624	791.0682322	752.7349558	823.2593327	815.8448475	782.6486715	706.1613466	696.0089769	686.2111784	532.8858775	605.5215708	604.9269986	722.4569305	771.1740664	701.3506768	652.9137919	777.9947593	873.7752265	850.165303	696.4699547	516.5483572	497.8173868	417.3266665	422.6713348	747.8543694	1138.549752	881.6669837	773.7746145	353.6450933	361.439846	387.252822	317.7936615
ENSMUSG00000004931	2628.788061	2275.13074	2078.852856	2183.465706	1936.050418	1949.552057	1859.558213	1906.91841	1458.079786	1727.063868	1671.609633	1624.771874	1757.46615	1789.935596	1799.978066	1775.349414	2073.006142	2123.334903	2818.400604	2204.300688	1374.315342	1426.286322	1002.287359	938.8540268	2320.082996	2690.262186	2052.774311	2060.1341	1336.828615	1160.35414	1206.898366	1228.977977
ENSMUSG00000004933	42.9106485	24.98110207	17.21054652	20.51458792	10.27711533	26.61504515	15.97269712	20.30364577	14.27623811	26.59843451	10.28050205	10.66377722	22.54475528	8.117621752	13.98041216	12.48217543	13.99567292	30.55158135	19.44469562	16.03127773	16.18428273	10.53581771	21.10078651	18.70227145	10.2026517	15.39736704	16.68244056	18.7730128	28.84339414	9.91755675	22.56994975	17.14239668
ENSMUSG00000004934	1722.556032	1391.539908	1194.774256	1368.233821	1399.268779	1307.464093	1361.041929	1142.689184	903.2099977	1036.421758	995.1525985	1096.430185	906.9140192	998.4674755	1096.29732	1270.301392	1177.283075	1185.401356	1432.425911	1143.564478	1128.85372	1210.302059	883.8885015	806.6913085	1406.945669	1100.056334	1040.984291	992.5210245	998.2322493	969.71666	780.4451045	988.9844238
ENSMUSG00000004936	1795.095462	2556.399445	2481.941972	2449.26341	3162.189331	2944.28937	2464.839367	3051.231886	2817.177654	2399.36223	2557.78891	2688.241294	2593.671619	2479.933445	2377.835102	2405.219189	3240.409918	2961.975811	3040.934343	3020.114599	1946.159998	1905.666028	1740.814887	1876.461235	3435.232826	3081.184227	3566.705792	3173.455381	2604.683897	2861.766098	2273.625464	2573.996794
ENSMUSG00000004937	4653.761998	3944.238449	3801.719145	4106.485339	4143.258571	4034.674501	3826.721964	3701.760696	3449.139127	3091.838715	3593.035467	3580.120843	4439.267267	3988.796388	4358.393492	4222.815966	3792.827361	3746.387662	4558.700862	3781.600291	4441.236919	4403.971803	3693.809905	3936.204731	3718.866544	3892.967634	3273.094838	3219.979804	3240.492628	3381.886852	3863.025083	3591.991427
ENSMUSG00000004945	5212.62211	3645.39045	2901.335816	3753.277651	3407.259004	3384.269335	3168.478709	3114.579261	3783.203099	2601.143457	3925.095683	4276.174665	3624.581792	3734.106006	4307.131981	3771.537316	2733.272594	3533.290383	3179.207734	2284.457076	4740.64615	4519.865798	4962.201627	4857.603305	2382.319171	2452.458406	1880.945173	1994.836664	4666.359547	3135.049884	3495.966427	4889.538991
ENSMUSG00000004947	590.5322579	469.0895833	485.5185756	555.6777511	586.586121	521.488541	600.2371446	594.490748	447.3221274	595.2546205	505.8007009	536.0971638	452.9446288	404.8663849	394.9466436	390.7881078	762.3525367	532.3613049	718.3734771	676.8761708	713.4571304	640.0509259	689.2923593	725.6481323	767.2394076	538.9078465	714.8425781	647.2608326	775.0094599	852.9098805	527.4240889	731.8484736
ENSMUSG00000004948	0	0	0	0	0	0	0.84066827	0	0	0.917187397	0	0.969434293	0	0	0	0	0	0	0	0	1.348690228	1.316977214	0	2.493636193	0	0	0	0.816217948	2.508121229	0	1.187892092	0
ENSMUSG00000004951	347.3719164	221.1290146	533.5269422	371.9383984	566.0318903	244.5257273	396.7954233	751.2348934	916.5344866	862.156153	1174.033334	1144.9019	1656.014751	855.3943921	947.172924	1404.72482	1909.997716	1068.541558	1374.091824	2674.551501	3476.923407	3512.378229	3732.49468	3314.042501	3086.302138	743.3506645	2359.731217	1556.527626	3918.939421	6628.233761	4408.267554	3576.167676
ENSMUSG00000004952	352.4803269	210.9515286	294.3909274	294.3397397	275.9010192	239.5354064	327.8606252	367.0899155	138.9553843	246.7234097	149.0672797	123.1181552	201.8780359	172.4994622	129.3188125	133.4632604	150.6593026	361.2724494	82.09982595	148.7346323	110.5925987	98.77329103	144.1887078	134.6563544	99.98598663	183.057586	178.502114	250.57891	96.56266733	507.9992957	191.2506268	106.8103178
ENSMUSG00000004961	15.32523161	10.17748603	9.964000619	12.48714047	7.905473328	9.148921771	5.044009618	5.685020815	11.42099049	10.08906136	35.98175718	19.38868585	11.27237764	16.2352435	13.98041216	13.44234278	13.99567292	15.27579067	15.12365215	8.015638864	26.97380455	21.07163542	26.96211609	27.42999813	20.40530339	5.132455681	7.507098253	8.978397426	52.67054582	19.8351135	14.25470511	58.02041953
ENSMUSG00000004980	28563.16667	23659.87934	19223.27465	24195.61855	22955.91345	24649.69041	25718.56438	23700.85178	22941.91464	27420.23441	26962.67273	25749.14425	19578.07044	21947.00511	26271.52452	26660.96656	18930.38254	21738.21392	17952.85536	19186.76756	24933.23624	26442.2685	24208.46345	27671.88084	17764.85713	16912.29688	18771.91624	16791.23562	29911.85378	17863.72361	24680.834	31787.27803
ENSMUSG00000004988	1692.927251	795.6943622	1331.55281	1655.438051	3126.614701	780.9852312	1067.648703	1059.038163	944.1352136	1166.662369	1111.322272	1566.605817	901.7902111	631.1450912	982.1239545	779.655881	1380.63197	1507.720539	868.5297377	942.2828798	914.4119743	927.1519585	2074.910673	1579.718528	517.274441	786.1211285	784.9088284	616.2445506	910.4480062	711.8601845	1007.332494	1139.310056
ENSMUSG00000004994	485.2990008	343.2588469	358.7040223	309.502696	352.5841104	377.6009531	371.5753752	337.8526656	322.6429813	343.9452738	318.6955636	353.8435168	239.7942152	245.558058	308.7341019	296.6917084	370.4736949	381.8947668	428.8635645	402.5631963	215.7904364	230.4710124	241.4867789	210.7122583	362.1941352	457.6439649	373.6866686	356.6872432	299.7204869	204.9628395	187.6869506	325.7055369
ENSMUSG00000004996	678.3969191	507.9490754	409.4298436	437.0499166	543.896565	559.7476684	572.4950917	367.0899155	390.217175	367.7921461	427.6688853	450.7869461	422.2017807	401.8222767	410.0920901	449.3583156	456.9175571	442.23414	804.7943465	503.2039954	279.1788771	331.8782579	294.2387452	258.091346	621.3414883	547.4619393	581.3830536	597.4715378	418.8562453	332.7891265	339.7371383	389.00054
ENSMUSG00000005034	2341.695389	3843.388815	4067.123889	3598.972272	3631.774447	3718.62084	3306.348305	3866.6263	3130.303143	3121.188711	2963.868741	3030.451599	3479.065644	3626.547518	3674.51833	3532.455648	3107.862663	2964.26718	2757.905995	2879.395605	2783.69663	2772.237035	2138.213033	2476.18074	3039.369941	3413.938437	3206.365076	3061.633522	2605.937957	2958.737764	2703.642402	2509.383145
ENSMUSG00000005043	770.3483087	995.5431787	1023.574609	891.0466667	967.6299354	887.4454118	795.2721832	891.7361221	557.7250355	562.2358742	505.8007009	503.1363979	664.0455191	671.7332	605.8178604	556.8970578	528.5424714	799.6876417	408.338608	419.4851006	253.5537628	198.8635593	218.0414606	209.4654402	372.3967869	863.1079637	457.0988714	649.7094865	147.9791525	189.535529	201.9416557	154.2815701
ENSMUSG00000005045	27.58541689	24.05587607	43.47927543	41.92111445	56.12886063	28.27848548	53.80276926	45.48016652	117.0651525	118.3171742	61.6830123	95.00456068	44.06474895	32.47048701	44.27130518	33.60585694	97.14643556	40.48084528	34.56834777	66.79699054	79.57272343	76.3846784	87.91994378	71.06863151	57.1348495	39.34882689	112.6064738	65.29743583	132.9304252	79.340454	179.3717059	104.173026
ENSMUSG00000005054	3451.242158	2511.063371	2261.82814	2696.330404	2687.070384	2583.32282	2258.034972	2453.492554	3311.135492	2401.196605	3506.67925	3414.347579	3209.553342	2950.755507	3571.995308	2933.311227	3048.586872	2693.885685	5781.556164	3844.834775	5815.552261	5956.687938	6174.324585	6009.663226	7190.828916	4194.071701	5189.073137	3421.585637	7682.375325	7075.625765	3993.693214	8418.235415
ENSMUSG00000005057	72.5394296	62.91536817	52.53745781	47.27274608	104.3522479	49.90320966	273.2171877	481.6024776	66.62244451	60.53436819	59.62691189	63.98266331	498.0341393	103.4996773	69.90206082	228.5198272	60.09906607	130.6080103	70.21695641	245.8129252	141.6124739	36.87536198	77.36955053	309.210888	102.026517	93.23961154	154.3125752	82.43801273	22.57309106	106.8892227	57.01882042	25.05427207
ENSMUSG00000005069	4765.125347	5569.860535	4488.32937	5142.917998	4762.257133	5256.471418	4817.029185	4647.910589	4541.747217	4146.604221	4684.824785	4498.175118	5389.221273	5457.071223	5925.364688	5752.36254	4307.37416	3779.230612	5426.150339	4711.414399	5730.584777	6233.253153	4780.50041	4822.692398	5905.294802	5420.728609	4626.87489	4237.803585	4593.624031	5426.005493	5400.157451	4565.1521
ENSMUSG00000005078	2412.191455	1935.572797	1713.808106	1773.173947	1901.266335	1869.706922	1685.539881	1557.695703	1573.24144	1347.348286	1790.863457	1787.636836	1695.980454	1798.053218	2172.789057	2099.885975	1652.312679	1766.645191	1977.957649	1524.752637	2210.503283	1986.001638	1447.748408	1506.156261	1381.43904	1553.423253	1168.604961	1210.451217	1477.283404	920.1288762	1453.979921	1625.890393
ENSMUSG00000005087	128.7319455	127.6811883	139.4960087	82.95029029	99.60896394	116.4408225	121.0562308	113.7004163	174.1701049	156.8390449	149.0672797	192.9174242	259.2646857	221.2051927	133.9789499	168.989452	125.9610563	258.9246519	97.2234781	202.1722247	256.2511432	133.0146986	256.7262358	228.1677117	189.7693216	150.5520333	321.9711028	156.713846	176.8225467	803.3220967	336.1734621	180.6544881
ENSMUSG00000005089	226.8134278	291.4461908	298.9200186	234.5798532	221.3532532	211.2569209	200.0790482	224.9643951	200.8190827	264.1499703	299.1626097	211.3366758	230.5713608	297.3078967	288.928518	349.5009122	316.9608279	170.325066	185.8048693	169.2190427	334.4751764	295.0028959	218.0414606	215.6995307	73.45909222	126.6005735	103.4311315	151.0003203	267.1149109	70.524848	262.5241524	301.9699107
ENSMUSG00000005102	507.7760072	705.0222139	794.4025948	746.5526126	738.3712089	761.8556675	817.1295582	918.5369345	977.4464359	1208.852989	944.7781385	989.7924128	804.4378588	863.5120139	648.9241312	763.3330362	854.559323	722.5448988	721.6142597	893.2984201	682.4372552	820.4768042	874.5103742	901.4494839	1023.325965	900.7459721	1292.055022	1048.023845	1153.735765	1191.208761	1007.332494	1089.201512
ENSMUSG00000005103	4675.217322	5874.25989	6032.749465	5599.590564	6239.790098	5870.280897	5444.167715	5586.751169	5969.371028	5914.024335	6185.778084	5984.317889	6939.685579	6338.847885	6768.849556	6594.429299	5516.764955	5746.752451	7837.292596	8526.858499	5746.76906	6141.064748	5631.565466	5654.320068	8984.455084	9103.26556	9317.977176	7558.994415	6154.929497	6013.345243	6470.448226	5997.201546
ENSMUSG00000005107	1062.549391	1039.028801	817.953869	798.2850517	1180.287168	1568.624224	1319.849183	1340.852766	1364.808363	1693.127934	1206.930941	1412.465764	1110.841578	1321.14294	1259.402129	1531.466909	1186.339099	860.0270149	1053.254346	814.9232845	1312.275591	1069.385498	1067.93425	1095.953107	811.1108099	972.6003516	893.3446921	1397.365127	1218.946917	1045.751262	1493.18036	1409.632465
ENSMUSG00000005124	202.2930572	235.0074046	172.1054652	145.3859927	204.7517592	215.4155217	200.9197165	231.4615617	171.3148573	130.2406103	113.0855226	129.9041952	212.1256519	172.4994622	110.678263	117.1404156	125.1377814	209.2783322	72.37747814	105.0939318	74.17796252	105.3581771	109.0207303	81.04317628	233.6407239	205.2982273	299.4498081	213.8491023	129.1682433	298.6286532	352.8039514	122.6340685
ENSMUSG00000005125	134103.95	133358.3751	111418.3607	120011.2313	121666.8156	135979.5926	95027.45987	64611.0737	178632.857	157027.9855	193641.4805	171383.3803	248539.5308	251340.8488	218630.3455	213349.1832	159507.861	92517.06242	265027.9605	181645.9548	344607.8861	369709.7453	235285.4922	273829.9308	348447.0823	122078.0246	137765.2624	142144.3556	288139.2371	305337.3294	273025.1184	300109.3014
ENSMUSG00000005131	121.5801707	93.44782626	91.48764204	93.65355355	126.4875733	125.5897443	131.1442501	77.96599974	157.9903684	122.9031112	190.1892879	199.7034643	89.15425951	107.5584882	115.3384003	109.4590769	161.361876	186.3646462	168.5206954	167.4377896	99.80307684	68.48281511	146.5332396	185.7758964	103.0467821	126.6005735	115.1088399	138.7570511	240.779638	81.5443555	99.78293574	200.4341766
ENSMUSG00000005142	7004.652526	8620.330666	8883.359461	7738.459339	7190.818539	7757.453942	6917.018523	6358.289708	7364.635366	7490.66947	7601.403216	6408.930109	9625.585742	10234.29162	10093.85758	9380.834922	6654.530836	5028.0265	8978.048072	6811.511782	10299.94727	10617.4703	8310.193086	9139.176649	8278.431587	7584.914088	6448.597399	6944.3823	8102.485631	9319.197492	10010.36666	8543.506776
ENSMUSG00000005148	12.26018528	19.42974605	143.1192816	52.62437771	219.7721585	33.26880644	75.66014427	197.3514369	66.62244451	89.88436489	51.40251025	78.5241777	130.1447237	80.1615148	108.3481943	90.25573006	263.4479608	261.2160205	88.58139116	285.8911195	180.7244905	138.2826074	473.5954305	297.9895251	268.3297396	61.58946818	163.4879175	82.43801273	96.56266733	460.6154135	99.78293574	88.34927519
ENSMUSG00000005150	1505.959426	915.0485165	740.9593187	990.9437905	1012.691133	954.8147449	988.6258852	813.7701223	905.1134961	956.6264549	923.1890842	966.5259898	795.2150044	814.8062833	1035.715534	914.0793087	787.8740579	976.123024	895.5362594	660.844893	1192.242161	1202.400196	1189.849906	1061.0422	806.0094841	792.1089935	737.3638728	746.8394223	1206.406311	722.879692	972.8836234	1240.84579
ENSMUSG00000005161	10804.28828	8313.155633	7242.016813	8345.86953	8353.713666	8184.126385	7634.949226	7939.537641	8424.883983	7080.686703	8955.345336	9550.866651	8360.005162	7976.578074	9705.901144	7928.101735	6358.15188	8233.651173	6710.580511	4902.899105	9529.845148	9590.22807	11484.68919	11922.07464	4749.334365	5550.750819	4299.899055	4713.658649	11433.27062	8307.606704	9061.240878	12355.71207
ENSMUSG00000005198	3361.334132	5338.554035	7238.39354	5579.075976	5301.410414	6019.158805	5913.260609	6173.932605	5616.272072	8251.935009	5746.800646	5752.623093	7735.925345	7409.359254	6710.597838	6969.854729	6538.449078	5231.958305	4711.017644	5446.181295	5699.564902	6249.056879	4822.701983	4244.168801	8377.397308	5549.040001	7396.994145	6740.327813	5025.020883	6249.162703	6610.619492	4387.134904
ENSMUSG00000005202	4.086728428	3.70090401	16.30472828	5.351631632	18.97313599	19.1295637	18.49470193	12.99433329	21.89023177	17.42656054	27.75735554	26.1747259	10.24761604	7.102919033	13.98041216	9.601673411	12.34912316	16.03958021	2.160521736	2.671879621	6.743451138	9.218840496	49.23516852	58.60045054	4.081060679	0.85540928	5.838854197	8.978397426	30.09745475	52.893636	14.25470511	27.69156387
ENSMUSG00000005204	2326.370158	2435.194839	2190.2685	2290.498338	2187.44447	2194.077785	2002.471818	2007.624493	2314.654072	1730.732618	2111.615121	2087.192032	2579.324956	2404.845444	2980.157859	2637.579686	2214.609421	2005.711315	2567.780083	2148.191216	3416.232346	3366.193758	3015.067939	3058.444791	2680.236601	2239.461496	2308.015652	1873.22019	2827.906686	3183.535717	2594.356329	2957.72275
ENSMUSG00000005220	196.1629646	195.2226865	274.4629261	732.2815949	356.5368471	49.90320966	268.173178	321.6097489	332.1604733	634.6936786	358.7895216	503.1363979	163.9618566	170.4700568	279.6082433	207.3961457	580.4087887	292.5313914	120.9892172	147.8440057	138.9150934	88.23747332	87.91994378	63.58772293	72.43882705	123.1789364	109.2699857	125.697564	71.48145504	126.7243362	85.52823063	63.29500312
ENSMUSG00000005225	2171.074477	2644.295915	2990.106004	2192.385092	1600.067802	1553.653261	1504.796203	1341.664912	1316.269154	1520.696704	1626.375424	1401.801987	1935.774669	2331.786848	2488.513365	2559.806131	1071.080616	1206.023674	1672.243823	1714.45609	2512.609894	3030.364569	1896.726254	2078.445767	2045.631665	1709.107742	1453.040573	1518.165383	2333.806804	1693.698303	3751.363227	2364.332096
ENSMUSG00000005232	6.130092642	10.17748603	5.434909428	8.919386053	7.114925995	9.148921771	3.362673079	8.933604137	8.565742865	4.585936984	7.196351436	12.6026458	5.123808018	2.029405438	3.495103041	3.840669364	3.29309951	8.40168487	3.240782603	2.671879621	9.440831593	0	7.033595503	7.48090858	5.101325849	0.85540928	2.502366084	1.632435896	6.270303073	3.30585225	2.375784184	2.637291797
ENSMUSG00000005233	668.180098	925.2260025	864.1505991	634.1683484	638.7622449	785.143832	605.2811542	1950.774285	1992.011091	1667.446687	2462.180241	2315.009091	985.8206626	1313.025318	1124.258145	1094.590769	2003.027777	921.1301776	1805.11591	1194.330191	1103.228606	1099.675973	2356.254493	2664.450273	705.0032323	1384.907625	1442.196987	2103.393652	3106.308142	1343.277964	1165.322142	3102.773799
ENSMUSG00000005237	51.08410535	47.18652613	58.87818547	59.75988655	50.5950293	67.36933304	67.25346158	44.66802069	45.68396195	70.62342955	47.29030943	33.93020024	42.01522575	30.44108157	40.77620214	32.6456896	19.75859706	33.60673948	17.28417388	24.04691659	21.57904364	25.02256706	19.92852059	17.45545335	11.22291687	18.81900416	15.01419651	18.7730128	22.57309106	48.485833	26.13362603	17.14239668
ENSMUSG00000005251	717.2208391	947.4314266	1271.768806	913.3451318	1087.79313	872.4744489	760.8047841	1353.034954	2494.534672	1894.909162	2424.142384	2275.262285	3111.176228	2317.58101	3187.533973	3056.212647	1214.330444	982.2333402	1501.562606	1378.689885	4047.419373	3948.297687	3866.132995	5009.715112	1827.294919	1106.044199	1689.931229	1216.164742	3762.181844	4527.915632	3682.465485	3920.334256
ENSMUSG00000005262	2319.218383	2013.291782	1702.938288	2007.7538	1850.671306	1755.76126	1839.382174	1736.367786	2312.750574	2070.091955	2416.946032	2277.201153	2290.342184	2305.404578	2736.665681	2638.539853	2128.988833	1634.509602	2578.582691	2360.160332	3963.800579	3983.856072	3629.335279	3513.533396	2963.870318	2178.727437	2357.228851	2081.355767	4207.373362	3106.399164	3175.235562	4116.812495
ENSMUSG00000005267	57.21419799	66.61627218	105.0749156	76.70672005	97.23732194	77.34997498	109.2868751	137.2526454	73.28468896	93.55311447	65.79521313	72.70757195	52.26284178	44.64691964	32.62096171	42.24736301	120.1981321	113.8046405	48.61173905	81.04701518	20.23035341	18.43768099	32.82344568	26.18318003	65.29697086	72.70978882	101.7628874	140.389487	18.81090922	28.6507195	62.95828088	27.69156387
ENSMUSG00000005268	1702.12239	1542.351746	281.709472	1151.492739	9031.21273	10661.82074	9763.521284	8439.007326	13732.78931	12383.86423	13577.45906	11497.49071	872.0721246	894.9677981	2260.166633	1980.825225	4288.438837	7683.722708	490.438434	547.7353224	640.6278581	977.1970926	11770.72207	9887.267507	143.8573889	911.0108834	5421.793183	5794.331212	10327.18916	4859.602807	494.1631103	12148.68466
ENSMUSG00000005299	9911.33812	10198.76623	9365.254763	9361.787601	7737.877294	7986.176986	7090.196187	7530.216142	8941.683802	7847.455367	9173.29198	8924.612098	9506.713396	10405.77638	11663.15885	12173.00155	6744.267797	6677.048103	9607.840158	8092.232747	14405.36032	14572.35287	11930.15024	12206.34917	8121.310751	6639.686833	5730.418333	5531.509032	10443.8168	7938.453203	11186.37983	11718.8061
ENSMUSG00000005312	5783.742408	8159.568116	8798.212546	7971.255315	6977.37076	6911.594538	6014.140802	6813.091373	8077.495522	7388.861669	8162.718628	8036.610286	9446.252462	8843.134196	9301.634226	9748.579014	7834.283735	7154.416562	10201.98364	10396.28361	12034.3629	13103.92328	9647.748498	10425.89292	10075.11855	9576.306892	9106.110181	8840.456593	11825.7916	9629.947604	11237.45919	11957.48101
ENSMUSG00000005320	1830.854336	2134.496388	2038.091036	1984.563397	1666.473778	1882.182724	1770.447376	1436.685974	1138.292052	1436.315463	1265.529802	1177.862666	1377.279595	1514.951159	1522.699891	1376.879967	1141.05898	1462.656957	970.0742593	814.032658	1078.952182	1240.592535	980.0143067	953.8158439	1290.63544	1455.051186	975.9227729	1065.164422	1494.840253	947.677645	1212.837826	1430.7308
ENSMUSG00000005338	11.23850318	9.252260025	14.49309181	22.29846513	21.34477799	9.980641932	27.7420529	21.1157916	10.46924128	15.59218575	7.196351436	14.54151439	50.21331858	23.33816254	4.660137388	21.1236815	9.056023654	30.55158135	7.561826075	14.25002465	17.53297296	5.267908855	24.61758426	21.19590764	9.182386527	11.97572992	24.18953881	11.42705127	11.28654553	7.71365525	3.563676276	9.230521289
ENSMUSG00000005339	0	0	0	0	0.790547333	0	0	0	1.903498415	0	0	0	2.049523207	1.014702719	0	0	0	0.763789534	2.160521736	0	1.348690228	0	0	1.246818097	0	0	0.834122028	1.632435896	0	2.2039015	0	0
ENSMUSG00000005354	12991.70967	9080.167989	7905.981582	9615.990104	8724.480365	8891.920242	8283.104462	7362.914101	8844.605383	7754.81944	9218.526189	9562.499863	9209.532531	9508.77918	11907.81606	9944.453152	6582.905921	7665.391759	8364.459899	6450.808033	12704.66194	13297.51893	13306.39043	13956.88177	6270.549733	7067.391473	5174.05894	5167.475828	11433.27062	7579.217258	10631.63422	13088.87919
ENSMUSG00000005355	0	0	0.905818238	0	0.790547333	0	1.681336539	0	0	0	0	0	0	0	0	0	0	2.291368601	0	1.781253081	0	0	0	0	0	1.71081856	0	0	0	3.30585225	1.187892092	0
ENSMUSG00000005357	1.021682107	1.850452005	0.905818238	5.351631632	3.952736664	2.495160483	5.044009618	1.624291661	4.758746036	0	2.05610041	1.938868585	2.049523207	0	0	2.880502023	0.823274878	2.291368601	1.080260868	0	1.348690228	0	0	1.246818097	0	3.421637121	0.834122028	0.816217948	0	0	0	0
ENSMUSG00000005360	73.56111171	122.1298323	141.3076451	157.8731331	275.9010192	99.80641932	478.3402455	471.8567276	145.6176287	214.6218509	189.1612377	216.1838473	271.5618249	127.8525426	104.8530912	181.4716275	211.5816435	393.3516098	198.7679997	1049.158065	400.5609976	80.33561004	228.5918538	228.1677117	89.78333493	143.7087591	108.4358637	129.7786537	161.7738193	124.5204347	105.7223962	108.1289637
ENSMUSG00000005362	1635.713053	2943.143914	2926.698727	2049.674915	2360.574336	2349.609455	2040.301891	2421.006721	2922.821816	2393.859106	2929.943084	2791.001329	2923.644855	3281.548593	3011.613787	2989.9611	1833.433152	1723.109188	2690.929822	2407.363539	2848.433761	2573.373476	1741.987153	2183.178487	3164.862556	2391.724347	1933.494861	2095.231472	3165.248991	3122.928425	2537.337509	3061.895776
ENSMUSG00000005364	32.69382743	86.04601824	88.77018733	66.00345679	241.1169365	279.4579741	269.0138463	108.8275413	8.565742865	11.00624876	7.196351436	7.755474341	89.15425951	103.4996773	124.6586751	108.4989095	90.56023654	51.17389875	37.80913037	43.64070048	40.46070683	32.92443034	24.61758426	31.17045242	21.42556856	42.77046401	6.672976225	13.05948717	31.35151537	25.34486725	39.20043904	32.96614746
ENSMUSG00000005370	901.1236184	1483.137282	1447.497544	1238.010784	1162.104579	1156.922744	1065.967366	1264.511058	631.9614736	896.0920867	605.5215708	556.455284	822.8835677	764.0711474	657.0793717	704.7628284	918.7747634	915.7836508	964.6729549	999.2829784	493.6206233	495.1834324	702.1872844	682.0094989	1028.427291	1129.995659	1049.325511	990.0723707	637.0627922	714.064086	476.3447289	573.6109658
ENSMUSG00000005371	1669.428563	2507.362467	2601.50998	2241.441715	2313.932043	2218.197669	2295.024376	2477.856929	2400.311501	2370.012233	2237.037246	2367.358543	2368.224066	2523.565662	2540.939911	2497.395254	2550.505571	2076.743742	2269.628083	2589.94198	3052.085985	3118.602042	2785.303819	2912.567074	2986.316152	2200.112669	2688.375297	2297.653523	3389.725841	3808.341792	3041.003756	3156.838281
ENSMUSG00000005373	5224.882295	4291.1982	5330.740331	4613.106467	3024.634095	4417.265775	6335.276081	3731.810092	4771.118776	7358.594485	5068.287511	4069.685161	4417.747273	5046.116621	5543.233423	5034.157369	3928.667716	3139.938773	6255.790685	5487.150116	5598.413135	7155.137202	4139.270953	4149.410626	6653.149172	6970.730224	4794.533417	5536.40634	5240.719309	4421.026409	7815.142074	4025.825928
ENSMUSG00000005374	790.7819508	880.8151544	892.2309645	867.8562629	786.5945962	853.3448852	793.5908466	898.2332887	714.7636547	874.9967765	790.5706077	763.9142226	599.4855381	657.5273619	685.040196	814.2219052	1178.10635	805.0341684	1225.015824	1446.377502	1012.866361	954.80848	906.1615539	906.4367563	1158.000968	1492.689194	1161.097863	1283.094614	970.6429157	1017.100542	681.8500609	959.974214
ENSMUSG00000005378	1824.724243	1316.596602	1038.973519	1344.151478	1197.679209	1102.860934	1201.314957	871.4324763	1174.458522	1074.026442	1195.622389	1204.037391	1172.327274	1238.95202	1487.748861	1274.142062	1001.102251	1167.834197	1242.299998	1079.439367	1762.738127	1647.538494	1727.919962	1489.947626	1076.379754	1249.752958	933.3825494	866.8234606	1318.017706	1040.241508	1159.382682	1405.676528
ENSMUSG00000005397	1845.157885	2768.2762	2857.856541	2313.688742	3034.120663	2747.171692	3334.090358	3264.014093	2331.785558	2775.409063	1371.418974	1809.933824	3357.119013	2667.653448	1365.420255	2024.032755	3195.953075	2751.1699	829.6403465	2644.270199	1091.090394	891.5935737	1276.597584	1047.327201	4191.249317	2800.609983	5171.556574	4044.359931	1499.856495	5130.682692	3482.899614	1333.151003
ENSMUSG00000005410	169.5992298	234.0821786	304.354928	246.1750551	284.5970398	270.3090523	221.0957549	261.5109575	250.3100415	235.717161	203.5539406	199.7034643	231.5961224	232.3669226	205.0460451	175.7106234	161.361876	244.4126508	105.865565	150.5158853	175.3297296	183.0598327	152.3945692	174.5545335	196.9111778	209.5752737	166.8244056	179.5679485	151.7413344	368.0515505	146.1107273	162.1934455
ENSMUSG00000005413	1075.831259	2293.63526	1498.223366	1349.50311	9027.259994	14130.92554	13543.16583	3699.324259	20426.44149	17082.61527	23428.23612	18207.91488	29918.93978	17717.72418	11590.92672	20196.15985	68093.06513	22883.89822	93565.7148	59609.63436	59028.12519	68186.49524	65610.55112	57306.25336	81029.45978	45692.54211	70681.83242	63939.24916	59289.47774	104491.3779	25855.65928	56559.35987		Hmox1
ENSMUSG00000005417	8687.362956	8768.366826	10050.05335	10934.27536	10146.67502	9752.750608	11106.90918	10043.80749	10823.29199	11542.80339	9779.841601	9965.784528	10591.93593	10135.86546	9368.041184	8702.95678	12056.86058	11186.46151	8834.373377	10786.37803	10312.08548	11312.83427	11858.64202	11191.43924	9677.215135	10004.86694	11510.04987	11606.61922	11761.8345	12563.3405	13406.55015	12019.45736
ENSMUSG00000005442	1541.7183	2647.071593	3190.291834	2684.735202	2821.463431	2907.693683	2681.73178	3233.964698	4177.227271	4756.53384	3667.055082	3576.243106	4456.688214	4715.323535	3510.248487	3512.292134	4015.934853	2742.004426	4093.108428	4735.461316	3800.609061	4330.221079	3736.011478	3532.235668	5949.166205	3783.475246	6434.417325	5343.778904	4222.42209	5970.369163	6165.159958	3673.747473
ENSMUSG00000005447	561.9251589	425.6039612	370.4796594	489.6742943	726.5129989	655.3954869	579.2204378	549.8227274	532.9795561	463.1796354	595.2410687	590.3854842	408.8798798	425.1604393	516.1102157	423.4337974	540.0683197	692.757107	509.8831296	374.063147	472.0415797	389.8252553	629.5067975	568.5490521	481.5651601	443.9574164	582.2171756	488.0983328	512.9107914	528.93636	372.9981169	576.2482576
ENSMUSG00000005465	64.36597274	81.41988822	56.16073076	45.48886887	46.64229264	56.55697095	58.00611061	69.03239561	52.3462064	53.19686901	32.89760656	47.50228034	58.4114114	44.64691964	40.77620214	27.84485289	65.86199021	76.37895336	17.28417388	38.29694124	16.18428273	18.43768099	30.47891385	21.19590764	22.44583373	65.0111053	35.03312518	46.52442303	18.81090922	47.38388225	29.6973023	11.86781309
ENSMUSG00000005469	3714.836141	3894.276245	3527.256219	3561.510851	4042.068513	3907.421317	3823.359291	4565.071714	2908.545577	2802.924685	2999.850498	3126.425594	3805.964596	3382.004162	3756.070734	3866.593883	3384.483022	3568.424701	3147.880169	2918.583173	2995.440995	2880.229166	2705.589737	2953.712071	2681.256866	3222.326759	2996.166325	2847.78442	2182.065469	1971.389892	3285.709527	2166.535211
ENSMUSG00000005470	33.71550953	12.02793803	35.32691128	22.29846513	30.04079865	28.27848548	34.46739906	30.86154157	19.98673335	26.59843451	38.03785759	42.65510888	44.06474895	26.38227069	46.60137388	23.04401619	44.45684339	39.71705575	12.96313041	24.04691659	18.88166319	25.02256706	35.16797751	37.4045429	33.6687506	23.09605057	28.36014895	18.7730128	31.35151537	41.8741285	21.38205766	30.32885566
ENSMUSG00000005481	1529.458114	1222.223549	1047.125883	1252.281802	1124.948855	1217.638316	1149.193525	830.0130389	1209.673242	988.7280138	1174.033334	1231.181552	1136.460618	1212.569749	1439.982453	1237.655703	982.166929	1083.053559	1147.237042	1211.252095	1386.453554	1594.859406	1527.46249	1432.593993	1417.148321	1380.630578	1384.642567	1103.526665	1637.803163	1192.310711	1121.370135	1790.72113
ENSMUSG00000005483	1990.236745	1992.936809	2050.772491	1914.992186	1725.764828	1715.006972	1630.896443	1765.605036	1820.696234	1427.143589	1923.481934	1985.401431	1781.035667	1618.450837	2024.829695	1832.959454	2329.044629	1707.833397	2658.521996	2695.926538	3455.344363	3226.594174	4011.493968	3850.174282	2964.890583	2465.289546	2217.096351	2045.442177	3279.368507	3509.713139	2340.147421	3420.56746
ENSMUSG00000005493	3.065046321	7.40180802	3.623272952	2.675815816	0.790547333	1.663440322	2.522004809	0.812145831	2.855247622	0.917187397	1.028050205	3.877737171	4.099046414	1.014702719	2.330068694	6.721171388	0	1.527579067	1.080260868	1.781253081	4.046070683	0	0	1.246818097	1.02026517	0.85540928	0.834122028	4.897307687	1.254060615	0	0	1.318645898
ENSMUSG00000005501	891.9284794	1307.344342	1385.901904	1292.419039	1044.313027	1334.079138	1254.277058	1553.634974	1517.088236	2066.423205	1593.477818	1442.518227	978.6473314	1078.62899	1095.132286	1261.659886	1167.403776	1027.296923	1612.829476	1619.159051	690.5293965	804.6730776	591.9942881	567.302234	1533.45855	1701.409058	1581.495365	1740.992883	930.5129761	888.1723045	917.0526951	882.174106
ENSMUSG00000005505	924.6223069	1037.178349	1061.618975	1068.542449	955.7717254	1001.391074	955.8398227	907.9790387	777.5791023	762.1827267	840.9450678	774.5779998	762.4226331	696.0860652	883.096035	860.3099376	926.1842373	922.6577566	766.9852161	708.9387262	620.3975047	629.5151082	522.830599	423.9181529	721.327475	930.6852969	809.0983672	870.0883324	367.4397601	570.8104885	449.0232108	307.2444943
ENSMUSG00000005506	3842.546405	5724.373278	5455.743248	5012.694962	4825.50092	4879.702185	4546.334003	5166.059629	4237.187471	5076.632241	4487.439145	4375.056963	4492.55487	4560.074019	4353.733354	4899.733942	4718.188324	4199.314856	6262.272251	5940.479025	4732.554009	5433.847984	3301.100823	3915.008824	7526.496157	5985.298734	6886.511464	5760.866276	6144.897012	6118.030564	5192.276335	5521.170377
ENSMUSG00000005510	8167.326764	5905.717574	5237.441052	6289.951044	5849.259716	5905.213143	5661.900797	5741.871023	6233.005558	5147.255671	6821.113111	6925.638587	5857.537326	5956.30496	7256.998947	6356.307798	5354.579804	5655.861497	6143.443555	4526.164079	8998.461199	8393.095783	9373.438273	9657.852977	4262.667879	4214.601524	3724.354855	3712.159227	9849.392067	6146.681283	6784.051738	10244.55998
ENSMUSG00000005514	16255.98401	19090.18811	20268.58889	17993.96942	15705.01331	16317.51784	14287.99791	19108.97925	23584.34536	23504.76142	24134.50661	23792.82584	25220.40783	27963.17753	37031.78175	38020.70637	15643.86922	13758.14087	27840.48308	22100.8976	55203.23971	50243.99768	30879.82879	28457.37624	50304.17419	18069.66564	18855.32844	13279.86601	27911.6271	30094.27498	50885.73355	29504.70198
ENSMUSG00000005533	1936.087593	3704.604914	4536.337736	3483.020254	2721.854467	3106.474801	2854.068776	2375.526555	4124.881064	5759.019665	3586.867166	3446.33891	5489.64791	6221.14237	5302.071313	5782.127728	2242.600767	1790.322667	3153.281473	3368.349576	3982.682242	4008.878639	3070.164437	3082.134335	3483.185289	2422.519082	3045.379525	2886.146663	2131.903045	4007.794878	3733.544845	2129.613126
ENSMUSG00000005534	3750.595015	4988.818606	5794.519269	4266.142349	4442.87601	5274.769261	5086.043032	6367.223312	5955.09479	8305.131878	6061.384009	5677.976652	5220.135609	5692.482253	4622.856289	6475.368548	7498.387585	4030.517369	6694.376598	8297.967478	5427.129476	5780.212991	4455.782751	4442.412878	7529.556952	5220.562837	9109.446669	8290.325696	6080.93992	7106.480386	7859.094081	6192.361139
ENSMUSG00000005540	27.58541689	12.02793803	13.58727357	24.08234234	2.371641998	9.980641932	11.76935578	16.24291661	2.855247622	4.585936984	2.05610041	3.877737171	1.024761604	2.029405438	2.330068694	0.960167341	1.646549755	26.73263368	0	0	0	3.950931641	2.344531834	3.74045429	0	2.566227841	1.668244056	4.897307687	2.508121229	1.10195075	3.563676276	1.318645898
ENSMUSG00000005547	6114.767411	7932.887746	5545.419253	9986.144625	5970.213458	11904.41066	10871.52206	4901.300088	14937.70381	16656.12313	17694.80013	10578.467	26014.59807	31838.32721	30620.59774	49008.86142	67010.45866	7323.977838	67402.87685	37099.93917	51699.34249	53030.72147	20275.5113	26534.78273	29532.5956	32953.78711	9954.412283	7912.416786	33564.93235	16378.294	35471.64576	36804.72567
ENSMUSG00000005553	1514.132883	2797.883432	2055.301582	2354.717918	2659.401228	3701.154717	3007.911069	3257.516927	3866.00528	3491.73242	3352.471719	3609.203872	2165.321268	2854.358748	2706.374788	2839.214828	2629.539959	4145.085799	1853.727649	1701.987319	2368.30004	2337.634554	3845.032208	4755.364221	1217.176347	1247.186731	1497.24904	2047.890831	4183.54621	3126.234278	3157.417181	4387.134904
ENSMUSG00000005566	3389.941231	4429.056874	3952.990791	4085.970751	4685.574042	4639.335058	4307.584214	4375.841736	3192.166841	3528.419915	3138.637276	3183.622217	3555.922764	3304.886756	3107.146603	3165.671724	5165.226582	3930.46094	5391.581991	4788.008282	2898.335299	2923.689414	2296.468932	2458.725287	5900.193476	5053.758027	5425.963793	5200.940764	3813.598329	4184.106998	2697.702941	3872.863004
ENSMUSG00000005575	7213.075676	4913.875299	4442.132639	5472.935282	4812.061615	5147.516077	4932.200738	4149.253049	4766.36003	3862.276128	5044.642356	5291.172369	4487.431062	5097.86646	6088.469497	5448.949661	4077.680469	5180.784407	5750.228599	4324.882481	6924.175628	7166.989997	7409.892862	6987.168614	4656.490235	4210.324477	4299.064933	3791.332368	6606.391318	5168.149017	5625.856948	7710.122568
ENSMUSG00000005580	132.8186739	740.180802	1044.408428	511.0808208	524.1328817	581.3723926	413.6087887	802.4000807	576.7600196	746.590541	465.7067429	444.000906	549.2722195	662.6008755	443.8780862	530.0123723	447.8615334	373.4930819	397.5359993	637.688603	164.5402078	184.3768099	93.78127337	102.2390839	494.8286073	853.6984616	712.340212	861.9261529	122.8979402	247.9389187	266.0878286	90.98656699
ENSMUSG00000005583	643.6597274	472.7904873	510.8814863	411.183697	449.030885	453.2874878	587.6271205	603.4243522	338.8227178	396.2249554	316.6394632	367.4155969	380.1865549	390.6605468	283.1033463	290.9307043	427.2796615	646.1659454	222.5337388	292.1255053	199.6061537	173.8409922	221.5582583	248.1168012	237.7217845	442.2465979	402.8809396	469.32532	268.3689715	232.5116082	324.2945411	246.586783
ENSMUSG00000005609	2439.776872	2903.359196	2754.593262	2723.980501	3530.584388	3560.594009	3250.864199	2327.609951	2208.058161	2489.246595	2436.478986	2103.672415	2311.862178	2447.462958	2664.433551	2854.577505	2751.384641	2153.886485	3471.958429	3308.677598	2009.548439	2254.66499	1744.331685	1440.074902	3770.900067	3366.035518	2699.218883	2645.362369	1933.761468	2758.182727	1484.865115	2067.636769
ENSMUSG00000005610	30261.20233	50558.04968	51849.94176	43938.67957	38489.37799	39147.40454	35144.97768	38877.42091	45131.94741	41900.78904	46575.81454	42800.52402	53582.73473	57236.33627	57990.74965	55839.49189	43114.08207	34547.72819	63196.34103	59446.6497	63608.2772	60873.32077	38935.64017	44070.03244	68199.62527	60491.97807	51406.10647	46682.76931	55647.68571	56524.56372	49015.9914	53341.86388
ENSMUSG00000005611	435.2365776	357.137237	354.1749311	466.4838906	717.8169782	714.4476183	886.0643563	574.9992481	274.1037717	289.8312174	261.1247521	266.5944305	318.7008587	312.5284374	209.7061824	266.9265208	486.5554527	753.8602697	139.3536519	339.3287119	101.1517671	110.626086	145.3609737	155.8522621	149.9789799	289.983746	249.4024864	331.3844868	99.07078856	102.4814197	160.3654324	85.71198339
ENSMUSG00000005615	3416.504966	5589.290281	5991.987645	4720.139099	4046.811797	4280.863669	3842.694661	4118.391507	9658.350955	7577.802272	8650.014426	8240.191488	9606.115272	9817.248806	9961.043666	10330.44042	4875.433825	3199.514356	7515.374857	6897.902556	16313.75699	15136.01912	9353.509753	11177.72424	9744.552636	6134.995358	5976.484331	5627.82275	14292.52883	11070.19723	13241.43315	14383.78946
ENSMUSG00000005621	2104.665141	2260.327124	3019.998006	2358.285672	2268.870845	2436.940072	2436.256646	2199.290909	2136.67697	2872.630927	2169.185933	2202.554713	2477.873557	2574.300798	2169.293954	2462.82923	2975.315408	1757.479717	2698.491648	2712.848442	3541.660538	3601.93268	3224.903538	3534.729304	2752.675428	2361.785023	2772.621621	2746.573394	3138.913718	3929.556374	3636.137694	3197.716304
ENSMUSG00000005625	6628.67351	4709.400353	3865.126422	4558.698212	4451.572031	4533.706598	4359.705647	3684.705634	4719.724319	3821.919882	5103.241218	5160.29874	4882.989041	5016.690243	5950.995444	5783.087895	5829.609408	4080.927478	9592.716506	7672.747646	9655.273339	10056.438	8902.187375	8815.003943	8199.871169	5968.190548	5628.655446	5496.411661	11472.1465	7564.891898	7316.227395	13044.04523
ENSMUSG00000005628	10.21682107	4.626130013	10.86981886	14.27101768	7.114925995	9.980641932	23.53871155	4.872874984	3.806996829	9.171873968	3.084150615	9.694342927	4.099046414	2.029405438	2.330068694	4.800836705	9.879298531	11.456843	6.481565207	5.343759243	1.348690228	1.316977214	3.516797751	2.493636193	1.02026517	5.987864961	9.175342309	13.87570511	1.254060615	1.10195075	2.375784184	2.637291797
ENSMUSG00000005640	1516.176247	1431.324626	983.7186065	958.8340007	1094.908056	1803.169309	1795.667424	1543.889224	1013.612906	1663.777938	784.4023065	1086.735842	690.6893208	913.2324471	640.7688908	836.3057541	949.2359339	1077.707032	602.7855642	504.0946219	441.0217044	346.3650072	550.964981	684.5031351	327.5051195	586.8107662	314.4640046	677.4608967	565.5813372	352.62424	490.599434	588.1160707
ENSMUSG00000005656	5034.849423	6175.883567	6059.924013	5257.08614	4563.829752	4368.194286	3867.914709	3714.755029	2781.962933	2878.134051	3207.51664	2969.377238	5617.743111	5609.276631	4977.02673	4499.34416	2750.561366	3594.393545	4099.589993	3592.787464	3580.772554	3541.351728	2130.007171	2262.974845	4005.561056	3669.705812	3107.104555	2562.108138	2988.426445	2548.812085	3493.590643	3022.336399
ENSMUSG00000005667	191.054554	130.4568664	148.554191	140.034361	255.3467885	161.3537112	153.0016251	180.2963744	562.4837815	299.0030914	687.7655872	477.9311063	251.0665929	218.1610846	406.5969871	267.8866882	902.3092659	529.3061468	576.8593034	741.0012817	423.4887315	538.6436804	1059.728389	1129.617196	355.0522791	424.283003	943.3920138	392.6008329	1533.716132	881.5606	420.5138006	1573.144557
ENSMUSG00000005672	557.8384304	811.4232042	810.7073231	726.0380247	896.4806754	1009.708275	887.7456928	1013.557997	728.0881436	904.3467732	495.5201988	566.1496269	585.1388756	588.527577	408.9270558	529.0522049	1094.955587	905.8543869	655.7183468	632.3448437	322.3369644	339.7801211	273.1379587	335.394068	643.7873221	527.7875259	624.757399	810.5044222	336.0882447	840.7884222	314.7914044	332.2987664
ENSMUSG00000005674	2722.782815	2350.999272	1713.808106	2448.371472	2189.816112	2093.439645	1932.696352	2196.042326	1796.902503	1358.354535	1851.518419	1935.960282	1957.294663	1990.846735	2143.663198	1850.242466	1426.735363	2271.510073	1498.321824	1271.8147	1472.769729	1357.803507	1253.152265	1423.866266	1026.386761	1714.240198	1280.377313	1384.30564	1083.508371	913.5171717	1319.748114	1139.310056
ENSMUSG00000005677	41.88896639	15.72884204	19.92800124	37.46142142	18.97313599	34.1005266	41.19274522	77.96599974	102.7889144	161.4249818	106.9172213	136.6902353	61.48569621	72.04389305	51.26151126	42.24736301	71.62491435	19.09473834	22.68547822	28.5000493	78.2240332	68.48281511	105.5039325	103.485902	41.83087196	39.34882689	62.55915211	63.66499993	102.8329704	31.95657175	83.15244645	117.359485
ENSMUSG00000005681	651.8331843	365.464271	225.5487413	471.8355222	271.9482825	735.2406224	221.0957549	246.8923325	916.5344866	350.3655856	392.7151783	1927.235374	497.0093777	371.3811951	299.4138272	402.3101159	197.5859706	236.0109659	270.0652169	180.7971877	370.8898126	384.5573464	576.7548312	689.4904075	795.8068324	218.9847757	317.8004927	202.4220511	446.4455788	412.1295805	340.9250304	424.6039793
ENSMUSG00000005682	1210.693297	903.0205785	1123.214615	1109.571625	868.8115188	1076.245888	1551.032958	1028.988767	1459.031535	2364.509109	1497.869149	1433.793319	839.2797533	964.9822858	895.9114128	889.1149578	1280.192435	986.0522879	1057.57539	1202.34583	1123.45896	1580.372656	1287.147977	1282.975821	1974.213103	1274.559828	1491.410186	1723.036088	2713.78717	1875.520176	2163.1515	2269.389591
ENSMUSG00000005683	12837.43567	14456.65629	15732.25116	14599.25109	13932.60619	13495.49133	13956.77461	19376.17523	14255.29963	14716.27178	14975.60734	15271.49841	19380.29145	16815.65346	17544.25223	19177.4223	12281.61462	13140.23514	13714.99198	12986.22559	18818.27475	18672.10294	17375.32542	21619.8258	11729.98866	12234.91893	10977.88001	10889.97986	16380.53975	15767.81328	17175.73176	17079.10168
ENSMUSG00000005686	662.0500054	853.0583743	1470.143	1091.732853	1561.330982	854.1766054	1079.418058	1565.817162	1827.358478	2275.541931	2088.998017	1914.632728	1595.553817	1201.408019	1034.5505	1349.995282	2682.229551	1685.683501	5054.5406	4552.882875	2857.874592	3603.249657	3365.575448	3307.80841	8237.62098	2259.991318	7095.876093	3536.672368	5519.120765	6394.620202	5334.823386	4847.342322
ENSMUSG00000005687	2275.286052	1955.002543	1594.240099	1779.417518	1849.090211	2024.406872	1908.316972	1770.477911	1941.568383	1637.179503	1934.790486	1944.685191	1848.669933	1682.377108	1929.296879	1824.317948	1908.351166	1802.543299	2206.972953	1798.174985	2550.37322	2254.66499	2401.972864	2557.223916	2117.050227	1888.743691	1823.390753	1805.474101	3290.655053	2448.534566	1796.092843	3404.74371
ENSMUSG00000005696	4.086728428	1.850452005	6.340727666	3.567754421	2.371641998	3.326880644	1.681336539	0	2.855247622	2.75156219	1.028050205	3.877737171	6.148569621	13.19113535	6.990206082	2.880502023	4.116374388	15.27579067	5.401304339	3.562506162	1.348690228	2.633954427	0	7.48090858	0	3.421637121	3.336488112	0.816217948	2.508121229	1.10195075	2.375784184	5.274583594
ENSMUSG00000005698	2188.443073	2856.17267	2889.560179	2734.683764	2818.301242	2819.531346	2602.708963	2826.267491	2547.832628	2382.852857	2292.551957	2251.026428	1984.963226	2233.360684	2186.769469	2204.544215	3107.862663	2834.422959	2241.541301	2448.33236	2058.101287	2229.642423	1941.272359	2107.122583	2572.088493	2804.88703	2649.171561	2862.476343	2105.567772	2336.13559	2013.477096	2212.687817
ENSMUSG00000005699	400.499386	327.5300049	265.4047437	321.9898365	309.8945545	301.0826983	267.3325098	292.372499	198.9155843	221.95935	232.3393463	244.2974417	180.3580422	150.1760024	210.8712168	222.7588231	346.5987235	316.2088669	297.0717386	203.0628512	89.01355502	86.92049611	71.50822094	97.25181154	156.100571	289.983746	169.3267717	224.4599357	92.80048548	62.81119275	76.02509389	94.94250468
ENSMUSG00000005705	4.086728428	2.775678008	2.717454714	3.567754421	4.743283997	3.326880644	5.044009618	2.436437492	4.758746036	4.585936984	5.140251025	1.938868585	3.074284811	9.132324471	5.825171735	2.880502023	5.762924143	0.763789534	8.642086942	4.453132702	9.440831593	9.218840496	7.033595503	9.974544773	4.081060679	1.71081856	4.17061014	4.081089739	11.28654553	17.631212	11.87892092	11.86781309
ENSMUSG00000005716	1449.76691	684.6672419	490.0476668	648.439366	520.9706923	549.7670264	555.6817263	662.7109978	782.3378484	453.090574	788.5145073	964.5871212	559.5198356	442.4103855	552.2262804	470.4819971	161.361876	772.1912185	279.7875648	159.4221507	404.6070683	404.3120046	613.0950747	744.3504037	94.88466078	117.1910714	73.40273847	34.28115381	701.0198836	503.5914927	334.98557	800.4180603
ENSMUSG00000005718	207.4014677	233.1569526	194.7509212	313.0704505	310.6851018	359.3031096	298.4372357	229.8372701	266.489778	246.7234097	210.750292	171.5898698	221.3485064	293.2490858	250.4823846	175.7106234	327.6634013	314.6812879	398.6162602	386.5319186	169.9349687	172.524015	109.0207303	98.49862964	264.248679	282.2850625	157.6490633	202.4220511	150.4872738	269.9779337	73.64930971	135.8205275
ENSMUSG00000005732	2076.058042	1569.1833	1349.669175	1640.275095	1656.98721	1746.612338	1644.347136	1354.659246	1454.272789	1065.771755	1485.532546	1427.007279	1501.275749	1366.804562	1647.358567	1433.52984	1621.028234	1774.283087	2233.979475	1853.393831	1946.159998	2075.556089	2090.15013	1967.478957	2276.211594	2052.126863	2172.053761	1641.414293	2370.174562	2157.619568	1161.758466	2167.853857
ENSMUSG00000005763	56.19251589	19.42974605	18.11636476	26.75815816	27.66915665	39.09084757	31.10472598	42.23158319	34.26297146	33.01874628	23.64515472	31.99133166	20.49523207	28.41167613	25.63075563	22.08384884	16.46549755	64.15832082	9.72234781	8.906265405	17.53297296	18.43768099	22.27305243	32.41727051	10.2026517	14.54195776	15.01419651	11.42705127	20.06496983	26.446818	40.38833113	13.18645898
ENSMUSG00000005774	464.8653587	702.2465359	817.953869	601.16662	573.1468163	553.0939071	634.7045436	708.1911643	757.592369	798.8702226	742.2522481	691.2066507	886.4187871	1061.379044	724.6513638	768.1338729	517.0166231	684.3554221	829.6403465	692.016822	647.3713092	726.971422	582.6161608	552.3404168	1306.959682	900.7459721	1192.7945	795.8124991	930.5129761	1104.154651	968.1320551	826.7909783
ENSMUSG00000005779	13692.5836	8824.805612	6039.996011	8481.444198	8443.045515	8214.900031	7570.217769	6278.699417	9401.378669	6181.843054	9122.91752	9356.010358	9350.949633	9709.690318	11276.36744	10263.22871	8389.171003	7453.822059	11980.09302	8685.390023	16044.01895	15217.6717	14568.92082	14592.759	10492.40701	8255.554963	7949.182928	7101.912364	16756.75793	11647.61943	11505.9228	18429.39508
ENSMUSG00000005800	2.043364214	0	0.905818238	0	3.952736664	2.495160483	1.681336539	1.624291661	104.6924128	112.8140498	69.90741395	112.4543779	45.08951056	57.83805498	46.60137388	112.3395789	138.3101794	19.09473834	122.0694781	152.2971384	144.3098544	144.8674935	100.8148689	87.27726677	246.9041711	35.07178049	161.8196734	100.3948076	235.7633956	154.273105	549.9940386	271.6410551
ENSMUSG00000005802	920.5355784	1666.332031	1911.276482	1219.280073	1349.464297	1328.257097	1134.902164	1470.796099	2296.570837	1537.206077	1892.640428	1869.069316	2530.136399	2820.873559	2278.807183	2130.61133	1420.972439	973.8316554	2070.860084	1961.159642	2763.466276	2935.542209	1921.343838	2353.992566	3569.907829	2115.42715	2525.721501	1894.441857	2540.726805	3370.867344	2584.853192	2228.511568
ENSMUSG00000005803	5613.121496	6639.421794	5963.001461	5859.144698	5894.320914	6153.897471	5559.339268	6867.505144	7926.167398	6401.96803	7637.384974	7840.784559	8267.776618	8338.826945	7690.391724	7573.799986	4757.705518	4701.124579	7709.821813	5752.556825	8143.391594	8038.828913	7156.683424	8079.381266	7683.616993	7438.639101	5802.152827	5512.73602	7746.332417	6784.710767	7735.553304	7969.89581
ENSMUSG00000005804	1309.796461	1600.640984	1549.855005	1504.700427	1460.140924	1516.225854	1405.597347	1490.287599	1415.251071	1417.971715	1569.832663	1498.745416	1673.435699	1661.068351	1624.05788	1599.63879	1266.196762	1280.875048	1380.573389	1290.517857	1478.164489	1464.478662	1188.67764	1329.108091	1315.121804	1650.084502	1171.941449	1332.067691	1191.357584	1023.712247	1284.111352	1319.964544
ENSMUSG00000005813	1855.374706	2589.707581	2578.864524	2154.92367	2106.808642	2027.733753	1829.294155	1972.702223	2494.534672	2366.343484	2311.056861	2449.760458	2824.242979	2869.579289	3287.726927	3186.795405	1813.674555	1616.178653	2941.550343	2656.73897	3124.915257	3308.246761	2175.725542	2494.883011	3542.360669	2696.250051	2916.09061	2268.269677	3374.677114	3386.294655	3503.09378	3326.943602
ENSMUSG00000005823	1303.666369	1310.12002	1269.95717	1609.057244	1667.264325	1330.752258	1526.653578	1421.255204	1351.483874	1498.684206	1227.491945	1421.190673	1455.161477	1517.995268	1636.873257	1750.385063	1863.894323	1711.652345	2003.88391	1694.862307	1952.90345	1654.12338	1485.260917	1521.118078	1829.335449	1628.69927	1598.177806	1557.343844	1669.154678	1428.128172	1905.378916	1525.673304
ENSMUSG00000005824	33.71550953	28.68200608	19.92800124	24.08234234	19.76368332	19.1295637	20.17603847	17.05506244	22.84198097	10.08906136	22.61710451	19.38868585	16.39618566	19.27935166	25.63075563	18.24317948	19.75859706	20.62231741	20.52495649	16.92190427	12.13821205	9.218840496	16.41172284	23.68954384	10.2026517	13.68654848	11.67770839	8.162179478	7.524363688	6.6117045	10.69102883	11.86781309
ENSMUSG00000005836	54.14915167	54.58833415	75.18291376	89.19386053	119.3726473	102.3015798	125.2595722	120.1975829	115.1616541	125.6546734	80.187916	109.5460751	190.6056583	84.22032568	79.22233559	98.89723613	192.6463214	135.954537	36.7288695	144.2814996	169.9349687	97.45631382	157.0836329	164.5799888	196.9111778	106.0707507	201.8575308	199.1571793	105.3410916	343.808634	236.3905263	85.71198339
ENSMUSG00000005846	2452.037057	2055.852178	1923.052119	2149.572039	2272.033035	2006.940749	2157.15478	1900.421244	2236.610637	1876.565414	2362.459371	2316.947959	2559.854486	2331.786848	2790.257261	2541.562952	2701.164873	2042.373213	4175.208254	3237.427475	4504.62536	4270.957104	4483.917133	4270.351981	4025.96636	3116.256008	3003.673423	2452.734933	4504.585728	3754.346205	3058.822137	4824.925342
ENSMUSG00000005871	1435.46336	2680.379729	3423.087122	2603.568789	2517.102708	2660.672795	2626.247675	3065.850511	3394.889422	3855.855816	2998.822448	2973.254976	3456.520889	3693.517897	2999.963443	3256.887621	3074.931668	2386.842293	2943.710865	3949.038081	3259.78428	3076.458771	2643.459643	2774.170265	4048.412193	3052.955721	4007.122223	3828.878393	3404.774569	3660.680391	3151.47772	2953.766812
ENSMUSG00000005873	9387.215199	7728.412799	7443.108462	7345.114415	5738.583089	4397.304491	4470.673858	5178.241816	5548.697878	4998.671313	5954.466788	5872.832945	7856.847215	7769.578719	8971.929506	8693.355106	4239.042345	5273.20294	5822.606077	5158.508923	9919.616624	9675.831589	6892.923593	7119.331332	5007.461453	5401.054195	4051.33069	3802.759419	5884.052404	5000.652503	7829.396779	6407.30042
ENSMUSG00000005881	7379.609859	6765.252531	5846.150908	6622.644144	6605.022966	6770.202111	6137.719037	5989.575501	6597.525505	5438.921263	6598.026216	6546.589778	7050.359833	7444.873849	8144.755119	7176.290707	4207.757899	5708.562974	4943.273731	3760.225254	6743.451138	7144.601385	6742.873555	6922.334073	3821.913326	4519.982637	3497.473664	3812.554034	6467.19059	6000.121834	6098.638001	6822.673878
ENSMUSG00000005882	3548.301958	3456.644345	3126.884558	3430.395876	3046.769421	2804.560383	2648.945718	3322.488593	2948.519044	2526.851278	3092.375017	3045.962548	3049.690532	3117.166753	3312.192648	3328.900172	2540.626272	3001.692867	2749.263909	2399.3479	2563.860123	2781.455875	2382.044344	2382.669383	1964.010452	2915.234827	1922.651275	2327.853587	2504.359047	2152.109815	2243.928162	2477.735643
ENSMUSG00000005883	16.34691371	6.476582018	7.246545904	15.16295629	5.53383133	3.326880644	10.08801924	2.436437492	3.806996829	4.585936984	2.05610041	0.969434293	8.198092829	7.102919033	9.320274775	2.880502023	0.823274878	1.527579067	0	0.89062654	0	0	0	3.74045429	0	0.85540928	2.502366084	1.632435896	0	1.10195075	3.563676276	1.318645898
ENSMUSG00000005886	1447.723546	3530.662426	4010.963158	2994.237898	2555.04898	2990.865699	2595.142949	3081.281282	3064.632447	3666.915212	2796.296558	2558.337098	3757.8008	4359.162881	4491.207407	4109.51622	2624.60031	1900.30836	2317.159561	2998.739562	2486.98478	2607.614883	1636.48322	1648.293524	3380.138507	2496.08428	3043.71128	3255.893394	1660.376254	3268.385924	2811.740582	1570.507265
ENSMUSG00000005892	0	0	0	0.891938605	0.790547333	2.495160483	0.84066827	0.812145831	0.951749207	0.917187397	1.028050205	0	3.074284811	2.029405438	0	0	0	0	0	0	1.348690228	1.316977214	9.378127337	12.46818097	0	0	0	1.632435896	10.03248492	4.407803	1.187892092	14.50510488
ENSMUSG00000005893	1172.891059	2141.898196	2240.088503	1915.884124	1862.529516	2147.501456	2047.867905	2106.706285	2208.058161	2491.08097	1899.836779	2002.851249	1958.319424	2284.09582	1671.824288	1836.800123	1923.993389	1452.727693	1701.410867	2133.050564	1579.316257	1700.217583	1140.614737	1159.54083	2529.237356	1974.284619	2350.555875	2407.842946	1813.371649	2598.399868	1728.382994	1672.042999
ENSMUSG00000005897	410.716207	481.1175213	521.7513051	477.1871538	528.8761657	507.3492982	482.5435868	595.3028939	538.6900513	529.217128	541.7824581	525.4333866	444.746536	429.2192501	474.1689792	500.2471847	556.5338173	544.5819375	493.6792166	500.5321158	388.4227855	392.4592097	386.8477527	423.9181529	482.5854253	513.2455681	564.700613	571.3525635	470.2727305	394.4983685	400.319635	468.1192939
ENSMUSG00000005899	1294.47123	1356.38132	1416.699724	1294.202916	1277.52449	1404.775352	1339.184554	1197.9151	1326.738395	1461.996711	1273.754204	1220.517774	1358.833886	1470.30424	1432.992247	1360.557122	994.5160522	1158.668723	1161.280433	970.7829291	1467.374968	1403.89771	1335.21088	1367.759452	1313.081273	1255.740823	1073.51505	1178.618717	1187.595402	1362.011127	1171.261603	1284.361105
ENSMUSG00000005907	1151.435735	1602.491436	1515.433912	1345.043417	1148.665275	1308.295813	1273.612429	1409.885162	1209.673242	1429.895152	1178.145535	1144.9019	1196.921553	1345.495805	1366.585289	1369.198628	1241.498515	959.3196542	1473.475824	1393.830536	1093.787775	1065.434566	818.2416102	832.8744886	1065.156837	1527.760974	1269.533727	1576.933075	1197.627887	1031.425902	1104.739646	1256.669541
ENSMUSG00000005917	1.021682107	0	0	0	0	0.831720161	0.84066827	0	0.951749207	0	0	0.969434293	1.024761604	2.029405438	0	0	0.823274878	0.763789534	0	1.781253081	0	5.267908855	1.172265917	1.246818097	0	0.85540928	0	0	0	1.10195075	0	0
ENSMUSG00000005936	2046.42926	2341.747012	2125.049586	2091.596029	2166.890239	2272.25948	2298.387049	1900.421244	2143.339215	2071.009142	2149.652979	1971.829351	2338.505979	2524.580365	2514.144121	2310.162623	1992.325204	1807.889826	2390.6173	2274.660184	3145.145611	3134.405769	2478.170149	2646.994819	3072.018426	2185.570711	2196.2433	2037.279998	2929.485596	4314.137186	2734.527596	2912.88879
ENSMUSG00000005947	91.95138963	51.81265614	64.3130949	71.35508842	74.31144929	66.53761288	83.2261587	68.22024978	72.33293975	65.12030517	75.04766497	66.89096619	83.00568989	95.38205558	88.54261037	60.49054249	69.9783646	100.8202184	37.80913037	41.8594474	76.87534297	88.23747332	91.43674154	62.34090483	28.56742475	45.33669185	52.54968777	51.42173071	47.65430336	71.62679875	66.52195716	38.24073105
ENSMUSG00000005949	1287.319455	1287.914596	1242.782623	1308.473934	1353.417034	1386.477508	1423.251381	1327.046287	1323.883147	1417.054528	1673.665734	1411.49633	730.6550233	972.0852048	1114.93787	1284.703902	1932.226138	1261.78031	1445.389041	1236.189638	1774.87634	2154.574722	1718.541835	1494.934898	1591.613665	1460.183641	1277.874947	1820.982242	1932.507407	2102.522031	1962.397736	2051.813018
ENSMUSG00000005950	601.770761	495.9211374	530.8094875	619.0053921	481.4433257	402.5525579	517.8516541	567.6899356	934.6177215	884.1686505	1006.461151	825.9580173	463.1922448	519.5277921	729.3115012	548.2555518	583.7018882	657.6227885	602.7855642	570.8916125	704.0162988	744.0921258	686.9478274	588.4981416	421.3695151	623.5933653	649.7810599	725.6177556	836.45843	706.3504307	691.3531976	862.3944175
ENSMUSG00000005951	1195.368065	1354.530868	1218.32553	1254.957618	1153.408559	1259.224324	1164.325554	1253.953163	1575.144938	1473.002959	1883.387976	1729.470778	1085.222538	1215.613857	1472.603415	1634.204815	1119.653834	985.2884984	1065.137216	830.0639357	1084.346943	1298.539533	1384.446048	1327.861273	670.3142165	1177.04317	728.1885305	1104.342883	1208.914433	558.6890302	1464.67095	1211.835581
ENSMUSG00000005952	0	3.70090401	0.905818238	0.891938605	2.371641998	0.831720161	7.566014427	6.497166645	0	3.668749587	3.084150615	3.877737171	3.074284811	0	0	2.880502023	0.823274878	3.055158135	4.321043471	0.89062654	2.697380455	6.584886069	2.344531834	3.74045429	3.060795509	0	0.834122028	1.632435896	3.762181844	3.30585225	3.563676276	1.318645898
ENSMUSG00000005958	403.5644323	455.2111932	369.5738411	353.2076877	483.0244204	469.921891	454.8015339	538.4526857	192.2533399	300.8374662	222.0588443	256.9000876	174.2094726	113.6467045	117.668469	213.1571497	478.3227039	580.4800456	256.0218257	309.0474096	129.4742618	109.3091087	169.978558	148.3713535	207.1138294	367.8259905	325.307591	470.1415379	168.0441224	164.1906617	163.9291087	171.4239668
ENSMUSG00000005968	1250.538899	1299.017308	1258.181533	1047.135923	939.1702314	949.8244239	915.4877457	869.8081846	1336.255887	1129.057685	1491.700848	1210.823432	1978.814656	2151.169764	2170.458988	1771.508744	1189.632198	882.1769113	2922.105647	2351.254067	3122.217877	3882.448826	1976.440336	1856.512146	4386.119965	2984.522979	1758.329235	1518.981601	3658.094813	3763.161811	4657.724893	3341.448707
ENSMUSG00000005973	600.7490789	527.3788214	452.0033008	532.4873474	721.7697149	784.3121119	726.337385	696.0089769	657.6587022	625.5218046	650.7557798	650.4904104	498.0341393	513.4395758	446.2081549	557.8572252	885.8437683	923.4215462	872.8507812	935.1578675	346.6133885	296.3198731	552.137247	492.4931482	618.2806928	858.8309173	1278.709069	960.6885246	545.5163674	764.7538205	511.9814917	588.1160707
ENSMUSG00000005980	61164.02102	39062.1166	47655.0975	46548.49193	23329.84234	26569.30054	28291.00928	28036.89837	27644.50747	35415.35695	32313.67405	40857.7777	45417.43427	44267.42082	55848.25149	62627.87499	15559.89519	12812.56943	34191.33673	24401.38596	79831.67195	83584.59282	59830.10788	65070.18965	32660.72861	18373.33593	13580.34074	11800.06287	72514.80098	9819.483133	78284.46465	80196.0876
ENSMUSG00000005981	13321.71299	15536.39503	13035.63026	13924.94551	12528.59413	13309.18602	11823.99921	12654.85633	15504.94634	13343.24225	15199.72228	14699.53218	16490.46372	17660.90082	18332.98048	17136.10654	9568.923902	9717.694236	14615.92954	11563.00438	18603.833	18669.46898	15389.50696	15813.39392	12807.38868	12347.83296	10359.79559	10854.88249	15967.95381	15514.36461	16337.07994	16636.03665
ENSMUSG00000005982	2190.486437	2300.111842	2425.781241	2459.074735	2136.058893	2050.190197	1905.794967	2076.656889	1822.599732	2257.198184	1949.183189	1978.615391	2200.163163	2240.463604	2392.980549	2486.833413	1813.674555	1850.66204	1502.642867	1498.033841	2585.439166	2585.226271	2192.137265	2267.962118	1423.269912	1643.241227	1408.832105	1518.981601	2024.053832	1892.049438	2253.431299	2148.074168
ENSMUSG00000005983	639.572999	361.763367	252.7232884	365.6948282	464.8418317	462.4364095	416.1307935	306.1789782	319.7877336	220.1249752	374.2102746	328.6382252	208.0266055	301.3667075	390.2865062	289.970537	273.3272594	393.3516098	252.7810431	195.0472124	291.3170892	281.8331237	393.8813482	326.6663413	173.4450788	213.8523201	210.1987511	222.8274998	297.2123657	179.6179722	254.2089077	378.4513728
ENSMUSG00000005986	75.60447592	59.21446416	71.55964081	66.00345679	72.73035462	81.50857578	99.19885583	83.65102056	59.96020006	85.2984279	41.1220082	58.16605756	44.06474895	45.66162235	34.95103041	39.36686098	74.09473898	107.6943242	31.32756517	45.42195356	31.01987523	17.12070378	39.85704118	28.67681622	49.99299332	84.68551874	58.38854197	75.90826915	57.68678827	48.485833	51.07935996	26.37291797
ENSMUSG00000006005	3683.163996	5542.103755	6193.985112	5465.799773	5262.673595	5422.81545	5214.665277	5819.024877	5008.104329	6157.078995	4968.566641	4967.381316	5553.18313	5695.526362	4952.561009	6413.917838	5362.812553	4625.509416	6807.803989	7847.310448	5972.000328	6129.211953	5167.348163	4923.684664	7623.421348	5821.060152	7545.467866	6468.527236	5974.344768	6857.439517	5662.681603	5819.18435
ENSMUSG00000006010	3303.098252	2907.985326	2874.161269	2875.610063	2718.692278	2798.738342	2673.325098	2505.469888	2826.695146	2530.520028	3021.439553	2811.359449	3000.501975	3306.916161	3457.821942	3362.506028	2389.143695	2494.536617	3271.029908	2760.942276	3808.701203	3609.834543	3052.580448	3239.233415	2766.95914	2906.680734	2291.333211	2349.075254	3259.303537	2457.350172	2942.408712	3527.377778
ENSMUSG00000006014	3.065046321	5.551356015	1.811636476	2.675815816	5.53383133	8.31720161	5.884677888	19.49149994	31.40772384	20.17812273	19.5329539	38.77737171	25.61904009	11.16172991	2.330068694	11.52200809	35.40081974	12.22063254	235.4968692	821.1576703	134.8690228	6.584886069	107.8484644	24.93636193	87.74280459	29.08391553	103.4311315	57.9514743	81.51393995	60.60729125	14.25470511	13.18645898
ENSMUSG00000006019	897.03689	771.6384861	806.1782319	848.2336136	886.2035601	868.3158481	920.5317553	890.9239762	783.2895976	886.0030253	816.2718628	723.1979823	733.7293082	738.7035794	815.5240428	855.5091009	879.2575693	918.838809	792.911477	759.704439	620.3975047	599.2246322	651.7798499	602.2131407	709.0842929	801.5184956	749.8757032	803.9746786	521.6892157	463.9212657	696.104766	557.787215
ENSMUSG00000006021	876.6032478	653.2095578	588.7818547	759.0397531	683.0328956	725.2599804	664.1279331	635.0980396	606.264245	518.2108792	673.3728843	660.1847533	628.178863	630.1303885	785.2331498	679.7984775	436.3356851	657.6227885	587.6619121	455.1101622	697.2728477	684.8281511	607.2337451	658.319955	377.4981128	521.7996609	359.5065941	438.309038	559.3110341	457.3095612	623.6433483	598.6652379
ENSMUSG00000006024	5113.518946	4051.564665	3939.403517	4256.331024	4442.87601	4451.366302	4374.837676	4008.75182	5210.82691	4852.838516	5394.179426	5340.613518	5369.750803	4882.749484	5700.51306	4887.251766	5200.627402	4441.436138	6801.322424	5167.415188	6920.129558	6977.345278	7454.438967	7286.404957	5833.87624	4959.663007	4835.405397	4351.25788	7871.738478	5988.000375	5976.285115	8496.035523
ENSMUSG00000006050	4673.173958	2772.90233	2451.144152	2915.747301	2668.097248	2748.835132	2939.816939	2105.894139	5152.770208	4557.504175	5899.980127	6011.462049	4111.343554	4516.441802	5550.223629	4631.847253	3192.659975	3091.820032	5221.981035	3695.209516	5824.993093	8215.303859	9405.089453	9043.171655	5144.176986	3458.41972	4228.998682	3122.03365	13733.21779	6836.502453	9734.775695	14126.65351
ENSMUSG00000006057	12002.72139	7362.023302	6456.672401	8390.46646	7905.473328	7834.803917	7378.545403	6802.533478	8448.677713	7274.213244	9236.003042	10228.50122	7102.622674	7424.579795	9343.575462	7740.869104	6113.639241	8698.798998	6260.111729	4253.632357	9599.97704	9783.823721	13028.5634	12988.10411	4420.80898	4533.669185	4004.619857	4091.700572	11114.73923	7982.531233	8080.04201	12957.0146
ENSMUSG00000006058	4037.687687	2549.922863	2055.301582	2610.704298	2228.552931	2308.855167	2234.496261	1936.967806	2254.693872	1954.526343	2362.459371	2422.616297	2191.96507	2269.889982	2805.402707	2634.699184	1824.377129	2242.486071	2077.341649	1801.737491	3154.586442	3220.009288	3462.873519	3478.62249	1575.289422	1751.022797	1522.272701	1510.003203	3116.340627	2080.483016	2621.677847	3390.238605
ENSMUSG00000006095	3936.541158	2338.971334	2034.467763	2423.397191	2571.650474	2561.698096	2466.520703	2073.408306	2806.708412	2176.485693	2824.053913	3076.015011	2710.494441	2708.241557	3266.756309	2808.489473	2366.091998	2815.328221	3221.337908	2210.535073	3545.706608	3695.438062	4489.778463	4477.323785	2979.174296	2471.277411	2326.366336	2089.517946	4381.687788	3332.299068	3252.448548	4905.362742
ENSMUSG00000006127	2465.318924	2045.674692	2034.467763	2093.379907	2326.580801	2499.319084	2490.900083	2051.480368	2213.768656	2778.160625	2653.397579	2362.511371	1855.843264	2102.464034	2214.730294	2326.485467	2355.389425	1761.298665	2057.896953	1826.675035	2488.33347	2532.547182	2535.611179	2452.491196	2192.54985	1930.658745	1841.741438	2318.87519	2515.645593	2653.497406	2999.427533	2643.885026
ENSMUSG00000006134	491.4290935	1486.838186	1714.713925	1206.792933	1260.132449	1323.266776	1117.24813	1396.890829	1195.397004	1384.952969	1187.397987	1120.666042	1227.664401	1263.304885	1082.316908	1344.234278	1319.709629	927.2404938	1315.757737	1461.518153	1333.854635	1476.331457	886.2330333	979.999024	1923.199845	1591.061261	1776.67992	1574.484421	1038.362189	1645.21247	1276.983999	866.3503552
ENSMUSG00000006143	5.108410535	0	8.152364142	2.675815816	25.29751465	0	17.65403366	17.86720827	11.42099049	6.420311778	13.36465267	9.694342927	15.37142405	6.088216314	5.825171735	6.721171388	13.17239804	25.20505461	7.561826075	18.70315735	10.78952182	5.267908855	24.61758426	14.96181716	11.22291687	9.409502082	36.70136924	19.58923075	12.54060615	17.631212	11.87892092	17.14239668
ENSMUSG00000006154	332.0466848	380.267887	492.7651215	338.0447314	622.1607509	303.5778588	716.2493658	549.0105815	245.5512955	569.5733734	374.2102746	295.6774593	302.3046731	173.5141649	274.9481059	336.0585694	284.0298328	457.5099306	276.5467822	529.9227916	124.0795009	127.7467897	290.7219474	145.8777173	274.4513307	253.2011469	569.7053452	413.8224995	242.0336986	185.127726	216.1963608	197.7968848
ENSMUSG00000006169	3427.743469	6868.877843	7424.086279	5512.180581	5513.277099	4826.472094	4147.016575	6441.940729	6351.02246	5660.880613	5783.810454	5314.438792	7659.068225	8347.959269	8770.378564	8113.414032	4798.045987	4298.607495	9522.49955	9032.734374	9943.893048	9432.190805	6585.789922	7007.117703	11356.5716	6898.020436	8064.291768	6688.906082	7936.94963	10208.47175	8921.069612	7534.742663
ENSMUSG00000006179	1.021682107	1.850452005	5.434909428	1.783877211	1.581094666	0.831720161	1.681336539	3.248583323	3.806996829	8.254686571	6.16830123	2.908302878	1.024761604	2.029405438	1.165034347	4.800836705	4.116374388	1.527579067	2.160521736	4.453132702	4.046070683	1.316977214	1.172265917	4.987272387	11.22291687	2.566227841	10.84358637	17.1405769	7.524363688	18.73316275	1.187892092	2.637291797
ENSMUSG00000006191	754.001395	741.106028	787.1560489	678.7652786	814.2637528	793.4610336	716.2493658	688.6996644	702.390915	593.4202457	743.2802983	702.8398622	1079.073969	1061.379044	1227.946202	1248.217543	573.8225897	710.3242663	703.2498249	650.1573746	913.0632841	941.6387078	652.9521158	600.9663226	571.348495	798.0968584	513.8191693	614.6121147	776.2635205	454.003709	818.4576514	861.0757716
ENSMUSG00000006200	32.69382743	26.83155407	69.74800433	31.21785118	11.85820999	5.822041127	6.725346158	8.933604137	59.00845085	22.01249752	21.58905431	12.6026458	23.56951688	36.52929788	32.62096171	24.00418353	0.823274878	4.582737202	19.44469562	13.35939811	48.55284819	59.26397462	49.23516852	22.44272574	25.50662924	12.8311392	5.004732169	9.794615374	7.524363688	2.2039015	27.32151812	11.86781309
ENSMUSG00000006205	6402.881765	7111.287055	5193.055959	5319.521842	7650.12654	7809.852312	6256.253263	4323.864402	5191.791926	4277.762019	5684.089584	5864.108036	7929.605288	7822.343261	7582.04353	7344.319992	5737.402622	5712.381922	13434.12415	9559.094659	9156.257955	11111.33675	4347.934287	5083.27738	6815.371334	11929.53782	3903.691091	5784.536596	6093.480527	4609.459987	11442.96452	6122.472906
ENSMUSG00000006215	1057.440981	967.7863986	894.9484192	990.9437905	939.9607787	902.4163747	844.8716111	805.648664	946.9904612	871.328027	880.0109755	937.442961	738.8531162	768.1299583	831.8345237	837.2659214	890.7834176	821.8375382	742.1392162	806.0170191	857.7669847	1027.242227	915.5396813	876.513122	952.9276685	875.9391029	863.3162991	893.7586529	1267.855281	1033.629803	994.2656811	1275.130584
ENSMUSG00000006216	9176.748685	9519.65034	6821.717151	8583.125199	9886.584944	12932.41678	12103.94175	10241.15892	13775.61803	14273.27027	12729.31764	13162.00939	8596.725092	9500.661558	10220.84633	10409.17414	17746.51326	10508.98019	14950.81041	10349.97103	13079.59783	16115.85016	17505.44694	18504.02737	11644.28638	8736.294979	11558.42894	12194.29614	24722.55096	17742.50903	15777.58277	26225.22963
ENSMUSG00000006218	162.447455	117.5037023	199.2800124	191.7668001	74.31144929	56.55697095	52.96210099	63.34737479	108.4994096	119.2343616	126.4501752	141.5374067	170.1104262	161.3377323	273.7830715	242.9223373	56.80596655	86.3082173	136.1128693	145.1721261	434.2782533	528.1078627	189.9070786	99.74544773	203.0327688	128.311392	114.2747178	106.9245512	65.21115196	133.3360407	990.7020048	63.29500312
ENSMUSG00000006219	359.6321017	379.342661	471.0254838	405.8320654	430.0577491	407.5428789	447.2355195	435.3101652	546.304045	509.0390052	351.5931701	449.8175118	585.1388756	439.3662773	328.5396858	356.2220835	619.102708	737.0569	236.57713	659.9542665	184.7705612	204.1314681	286.0328838	244.3763469	607.057776	851.9876431	1035.145437	919.0614092	265.8608503	402.2120237	478.7205131	305.9258484
ENSMUSG00000006221	232.9435204	188.7461045	152.177464	201.5781248	219.7721585	290.2703362	353.0806733	236.3344367	295.9940035	321.0155889	342.3407183	269.5027334	217.24946	241.4992471	270.2879685	395.5889445	341.6590742	282.6021274	344.6032168	354.4693631	298.0605403	323.9763946	403.2594755	382.7731557	215.2759508	135.1546663	299.4498081	253.8437818	624.5221861	235.8174605	358.7434118	551.1939855
ENSMUSG00000006235	150.1872697	111.9523463	336.0585663	175.7119052	526.5045237	94.81609836	158.0456347	442.6194777	156.08687	204.5327895	137.7587275	307.3106708	273.6113482	144.0877861	128.1537782	136.3437624	171.2411745	442.9979295	49.69199992	148.7346323	91.71093548	79.01863282	301.2723407	316.6917966	44.89166747	47.04751041	63.39327413	80.80557683	99.07078856	88.15606	174.6201375	113.4035473
ENSMUSG00000006241	121.5801707	90.67214825	110.509825	136.4666066	100.3995113	96.47953868	136.1882597	124.2583121	95.17492073	162.3421692	125.422125	105.6683379	118.872346	119.7349208	123.4936408	110.4192442	58.45251631	111.5132719	37.80913037	57.89072513	62.03975047	90.87142775	71.50822094	82.28999438	57.1348495	116.3356621	72.56861644	138.7570511	85.2761218	94.7677645	128.2923459	63.29500312
ENSMUSG00000006262	1898.285355	3119.862081	3198.444199	2771.253247	2298.911644	2238.158953	2099.989338	2596.430221	2608.744577	2518.596592	2462.180241	2474.965749	2831.416311	3024.828805	3117.631912	3121.504026	2247.540416	1764.353823	2511.606518	2789.442325	3657.647897	3748.11715	2557.884231	2857.707078	3287.294377	2420.808263	2612.470192	2326.221151	3369.660872	3724.593535	3139.598799	3086.950048
ENSMUSG00000006269	4249.175883	4699.222867	3401.347484	3946.828328	4389.118792	5671.499778	4708.582979	5121.391608	3209.298327	3144.118396	2363.487421	2825.900963	2821.168695	2917.270317	2982.487928	2760.481106	3857.042802	3070.433925	1841.84478	1753.643658	1896.25846	1829.28135	2499.270935	3045.97661	835.597174	1709.107742	1281.211435	1931.987882	2539.472745	1615.459799	1982.591902	2803.44118
ENSMUSG00000006270	0	0	0	0.891938605	1.581094666	0.831720161	0.84066827	3.248583323	0.951749207	1.834374794	1.028050205	0	0	1.014702719	0	3.840669364	0.823274878	0	2.160521736	0	0	0	1.172265917	1.246818097	0	0.85540928	0.834122028	0	2.508121229	0	2.375784184	0
ENSMUSG00000006273	15343.62188	21233.01153	20698.85256	17614.89552	16361.95815	17870.33938	14901.68575	17219.1159	19838.26048	16531.38564	20646.33227	19231.6375	23502.90738	24906.89294	26160.84626	24966.2712	12805.21745	12345.13023	31129.87743	21979.77239	24792.97245	27389.17511	17648.46338	20965.2463	32979.05135	21049.05616	21330.1685	16833.67896	27653.29061	25765.81244	21807.32303	29569.31563
ENSMUSG00000006276	1004.313511	1104.719847	1240.065168	1234.44303	1170.010053	1191.023271	1359.360592	1175.175017	1183.976014	1591.320133	1146.275979	1068.316591	1047.306359	1089.79072	959.9883019	1178.125328	1287.601909	1005.910816	1229.336868	1151.580117	907.6685232	1053.581771	961.258052	898.9558477	1349.81082	1174.476942	1433.855766	1354.105575	1103.573341	1288.180427	1244.910913	1123.486305
ENSMUSG00000006281	857.1912878	1310.12002	1470.143	1153.276617	1147.08418	1218.470036	1173.572905	1712.815557	1143.050798	1683.038873	1170.949184	1066.377722	1358.833886	1291.716561	1096.29732	1145.479638	1100.718511	1275.528521	964.6729549	1262.908434	756.6152177	626.8811537	710.3931458	741.8567675	844.7795605	1344.703388	1345.438831	1523.878909	545.5163674	701.9426277	874.2885798	555.1499232
ENSMUSG00000006288	1055.397617	1003.870213	786.2502306	899.9660527	973.954314	991.4104319	950.795813	877.9296429	743.3161309	848.398342	790.5706077	796.8749886	527.7522258	567.2188199	633.7786847	710.5238324	788.6973327	915.0198613	814.5166943	641.2511092	469.3441992	590.0057918	475.9399624	466.3099682	1120.251156	817.7712719	806.5960012	809.6882042	787.550066	786.7928355	614.1402116	849.2079586
ENSMUSG00000006289	1336.360196	868.7872164	664.8705867	901.7499299	949.4473467	959.8050658	1003.757914	1021.679455	895.596004	718.1577317	898.5158792	815.2942401	784.9673883	791.4681208	803.8736994	727.8068445	785.4042332	1012.784922	826.3995639	716.0637386	552.9629933	525.4739083	801.8298873	735.622677	549.9229265	811.7834069	634.7668634	697.8663454	693.4955199	600.5631587	552.3698228	785.9129554
ENSMUSG00000006299	12496.19385	10526.29623	8178.632871	10413.38322	9512.656056	9830.932303	8653.839168	8019.940078	9538.430555	8281.285006	10079.00421	9758.32559	9780.324744	10369.24709	12048.78522	11219.55538	8754.705048	7741.006923	11976.85224	8713.890072	12162.48847	11808.0177	10134.23885	9768.819787	9371.135584	8489.937106	7953.353538	7379.426466	10784.92129	7503.182656	8998.282598	11544.74484
ENSMUSG00000006301	1313.88319	1360.082224	1486.447729	1324.528829	1777.940952	1198.508752	1578.775011	1830.576702	2171.891691	2058.168518	2513.582751	2362.511371	2255.500289	1814.288462	1799.978066	2227.588231	2913.569792	2403.645662	4613.794166	4671.336205	3404.094134	3629.589201	3399.57116	3367.655679	5005.420923	3868.160765	4652.732673	3505.656086	4591.11591	4267.855255	3865.400868	4356.806048
ENSMUSG00000006304	9589.508257	8131.811336	7631.518656	8197.807721	7694.39719	7631.864198	7302.885259	6338.798208	7904.277166	6687.21331	8113.372218	8025.946509	9225.928717	9287.573987	10456.18326	9784.105206	7477.805713	7425.561846	10829.6152	8751.296387	13099.82818	12860.28249	12549.10664	12085.40781	11431.05096	8454.009916	9698.336821	7300.253325	10980.55474	11476.81706	11800.52004	11205.85284
ENSMUSG00000006307	1538.653253	1888.386271	2300.778325	1968.508502	1877.549915	2052.685357	2283.255021	2282.129784	2524.990647	3342.230874	2302.832459	2495.323869	1757.46615	2223.213657	1903.666123	1771.508744	2365.268723	1759.007296	2052.495649	2592.613859	2180.832098	3009.292933	2563.745561	2223.076666	3232.200058	2307.038829	3253.07591	2996.336086	3332.039053	3777.487171	4038.833113	2916.844727
ENSMUSG00000006310	19.41196003	11.10271203	15.39891005	16.0548949	31.62189331	14.9709629	24.37937982	21.92793743	9.517492073	16.50937314	14.39270287	17.44981727	9.222854432	13.19113535	8.155240428	14.40251012	34.57754486	30.55158135	14.04339128	18.70315735	14.8355925	6.584886069	21.10078651	12.46818097	14.28371238	9.409502082	15.84831853	26.93519228	13.79466676	6.6117045	11.87892092	11.86781309
ENSMUSG00000006313	79.69120435	32.38291009	174.8229199	127.5472206	729.6751882	66.53761288	373.2567118	652.153102	177.9771018	111.8968624	120.281874	153.1706182	547.2226963	187.720003	167.764946	388.8677731	204.9954445	1013.548711	83.18008682	513.8915139	387.0740953	123.7958581	855.7541195	778.0144923	25.50662924	62.44487746	163.4879175	42.44333329	102.8329704	155.3750557	133.0439143	81.7560457
ENSMUSG00000006315	6313.995422	4850.034705	4094.298436	4516.777097	4532.998406	4842.274778	4079.763113	4158.998799	5288.870345	3878.785501	5355.113518	5588.788697	4872.741425	4986.249161	5648.086514	4910.295782	3940.193564	4730.912371	4494.965471	3257.911885	5417.688644	5946.15212	5780.443237	6620.604093	3195.470512	3586.731112	3383.198946	3515.450701	6709.224288	4824.340383	4707.616361	7794.515905
ENSMUSG00000006333	18765.23526	12277.74905	9609.825687	13607.41536	15200.64412	14836.22423	13627.23265	12760.43529	15951.31671	10439.42695	15138.03927	15365.53354	13973.64923	12797.43069	15204.86326	12758.70363	18186.96532	14857.23401	18613.97501	14014.00861	18313.8646	18312.56816	22266.01883	24216.94789	14729.56826	14223.74551	14376.92728	13201.50909	29114.27123	19147.49623	15279.85598	30033.47898
ENSMUSG00000006335	790.7819508	497.7715894	375.0087506	535.1631632	513.8557663	538.9546643	536.3463561	429.6251444	532.0278069	386.1358941	568.5117634	544.8220725	454.994152	427.1898447	686.2052303	532.8928743	747.5335889	514.0303561	916.0612159	801.5638864	848.3261532	871.8389155	899.1279584	1019.897203	679.496603	604.7743611	653.117548	621.1418583	945.5617034	776.8752787	565.4366358	1097.113387
ENSMUSG00000006342	17635.25485	17917.00154	15127.16458	16159.25171	12745.2041	14454.46468	13365.78482	9223.540199	9388.054181	9607.537981	10344.24116	9984.20378	17706.85575	18305.23705	18788.50891	16489.91392	3577.952618	6027.06321	7691.457379	5188.790225	16735.89703	19343.76132	12817.55554	13640.18998	6651.108641	4319.816865	2303.01092	2426.615959	10581.76347	9981.469893	18194.94317	10590.04521
ENSMUSG00000006344	301.3962216	220.2037886	262.687289	201.5781248	286.9686818	281.9531346	351.3993367	299.6818115	495.861337	686.0561728	440.0054878	491.5031864	354.5675148	313.5431402	249.3173502	350.4610795	1111.421085	510.2114085	633.0328685	708.0480997	246.8103116	266.0293972	403.2594755	243.1295288	387.7007645	485.0170619	650.6151819	758.2664735	555.5488523	445.188103	468.0294843	573.6109658
ENSMUSG00000006345	70357.11662	66217.49978	54245.831	54630.34764	38574.75711	42729.62327	36951.5738	31410.55215	41539.09415	40685.51573	43855.5937	41076.86985	56754.37189	68129.16996	76279.45883	70969.80885	26618.12334	31639.21764	55094.38452	42756.30833	82854.08675	83077.5566	45810.97978	46491.35319	44833.51235	50019.20225	24993.63245	29111.22933	50768.13586	34232.10005	72664.54717	58512.27445
ENSMUSG00000006356	2777.953649	2080.83328	2185.739408	2876.502002	3074.438577	2118.39125	2586.736266	2466.486888	1800.7095	2204.918502	2078.717515	2379.961188	1597.60334	1409.422077	1599.592158	1737.902887	3046.117047	3676.119025	1205.571128	1811.534383	1300.137379	1251.128353	2317.569718	2080.939403	983.5356236	1622.711405	1631.542687	1964.6366	1646.581587	1397.273551	1670.176281	1507.212262
ENSMUSG00000006360	809.1722288	422.8282832	327.0003839	515.5405139	622.1607509	558.0842281	695.2326591	522.2097691	530.1243085	444.8358874	452.3420902	617.5296444	535.9503187	521.5571976	468.3438075	460.8803237	525.2493719	804.2703789	382.4123472	318.8443015	555.6603738	391.1422325	771.3509735	778.0144923	208.1340946	413.1626823	293.6109539	332.2007048	640.8249741	574.1163407	392.0043904	572.2923199
ENSMUSG00000006362	345.3285522	386.7444691	430.2636631	495.0259259	458.517453	355.9762289	433.7848272	490.5360817	272.2002733	421.9062025	267.2930533	338.3325681	350.4684684	352.1018435	199.2208733	252.5240107	648.7406036	502.5735131	302.473043	475.5945726	566.4498956	559.7153158	307.1336703	322.925887	343.8293622	384.0787668	510.4826812	598.2877558	519.1810945	348.216437	446.6474266	461.5260644
ENSMUSG00000006369	393.3476112	374.716531	450.1916643	404.0481882	765.2498182	450.7923273	654.8805821	719.561206	394.975921	484.2749455	294.0223587	419.7650487	854.6511774	524.6013057	442.7130518	530.9725396	364.7107708	1077.707032	63.7353912	288.5629991	136.217713	127.7467897	447.8055803	406.4626995	136.7155327	363.5489441	338.6535434	327.3033971	191.871274	974.124463	268.4636128	156.9188619
ENSMUSG00000006373	10033.93997	9552.958476	8683.17363	8904.223097	10589.38152	11075.18566	9966.963006	12728.7616	15700.05492	12443.48141	17312.36545	16548.24338	12580.99821	12575.2108	13461.97188	12601.23618	12610.1013	10376.08081	12595.84172	9736.329341	17139.15541	16621.56941	22032.73791	23256.89796	10646.46705	10006.57776	12294.12457	12132.26358	23383.21422	20959.10326	14785.69287	23601.12429
ENSMUSG00000006378	3035.41754	2877.452868	2043.525945	2625.867254	3579.598323	4058.794386	3466.075276	3077.220552	3654.716956	2537.857527	3412.098631	3627.623123	3567.195142	3304.886756	3502.093247	2911.227378	2066.419943	3179.655828	1807.276432	1106.158163	2919.914343	3077.775748	4427.648369	5311.445092	1250.845098	1498.677059	1362.121272	1367.165063	5458.925856	4108.072396	3039.815864	6154.120408
ENSMUSG00000006386	1369.054023	2169.654976	2140.448497	2365.421181	2389.824587	1840.596716	2045.3459	2414.509555	1014.564655	1591.320133	798.7950093	1059.591682	1368.056741	1339.407589	697.8555738	919.8403128	1884.476195	2789.359377	406.1780863	1057.173704	253.5537628	298.9538275	411.4653369	406.4626995	795.8068324	2148.788112	1710.78428	2070.744934	378.7263056	684.3114157	854.0944142	391.6378318
ENSMUSG00000006389	1.021682107	0	0.905818238	0	0.790547333	2.495160483	1.681336539	1.624291661	1.903498415	0.917187397	4.11220082	1.938868585	1.024761604	2.029405438	2.330068694	1.920334682	0	3.818947668	2.160521736	0	2.697380455	11.85279492	5.861329586	2.493636193	0	1.71081856	0.834122028	2.448653843	2.508121229	7.71365525	19.00627347	7.91187539
ENSMUSG00000006390	5176.863236	4610.401171	4471.118823	4431.150991	5318.011908	5397.863845	4748.935056	3475.172009	3442.476883	3359.657434	3652.662379	3674.155969	4862.493809	4842.161375	5987.111509	4906.455113	3018.125701	3529.471435	3059.298778	2604.192004	3304.291058	3333.269328	3045.546853	3097.096152	2447.616142	3590.152749	2865.209166	2578.432497	1598.927284	2297.567314	2921.026654	1780.171963
ENSMUSG00000006392	1910.54554	1605.267114	1409.453178	1539.486033	1372.39017	1456.342002	1402.234674	1162.180684	1372.422357	1304.240478	1336.465267	1350.42197	1608.875718	1504.804132	1752.211658	1638.045484	1397.920742	1400.026215	2047.094344	1798.174985	2543.629769	2316.562919	1995.196591	2159.488943	2480.264628	1981.127893	1730.803208	1536.122178	2439.147896	2048.526444	1708.188828	2510.701791
ENSMUSG00000006395	5396.524889	3060.647616	2426.68706	3365.284358	2291.796718	2505.141125	2544.702852	1690.075474	2250.886875	1970.118528	2264.794602	2008.667854	2632.61256	2961.917237	3653.547712	2845.935999	1669.601452	1726.164346	3015.008082	1888.128266	4052.814134	3754.702036	2865.017901	2932.516163	2489.447014	2219.787082	1423.01218	1556.527626	2958.32899	1994.530857	3375.989326	3349.360582
ENSMUSG00000006398	69.47438328	76.79375821	102.3574609	52.62437771	98.8184166	98.97469916	83.2261587	72.28097893	60.91194927	70.62342955	75.04766497	66.89096619	84.03045149	55.80864954	85.04750733	68.17188122	104.5559095	82.48926963	73.45773901	118.4533299	72.82927229	93.50538218	70.33595503	87.27726677	74.47935739	61.58946818	76.73922658	68.56230762	92.80048548	231.4096575	81.96455435	84.3933375
ENSMUSG00000006403	39.84560217	79.56943622	68.84218609	40.13723724	75.10199662	73.19137417	72.2974712	40.60729153	378.7961845	545.7265011	351.5931701	368.3850312	384.2856013	270.925626	133.9789499	208.356313	680.0250489	310.8623402	759.4233901	1627.174689	508.4562158	599.2246322	703.3595503	452.5949691	3304.638885	944.3718454	4374.135915	1364.716409	933.0210973	3661.782342	2683.448236	810.9672275
ENSMUSG00000006411	151.2089518	138.7839004	111.4156433	167.6844578	232.4209159	197.1176782	216.8924136	198.9757285	158.9421176	218.2906004	191.2173381	248.1751789	131.1694853	96.3967583	124.6586751	163.228448	359.7711215	320.7916041	295.9914778	299.2505176	347.9620787	408.2629363	868.6490446	694.4776798	273.4310655	162.5277632	336.1511773	263.6383971	999.4863099	388.9886147	520.2967363	979.7539025
ENSMUSG00000006412	5582.471033	3832.286102	3083.405282	3857.634468	3266.541579	3125.604365	3146.621334	2810.83672	3808.900328	2973.52154	4312.67061	4148.209338	4042.684526	4399.75099	6525.357377	6518.576079	3202.539274	2878.722752	6376.779903	4739.914448	7812.962488	8584.057479	7055.868555	6362.512747	4434.072428	3768.933289	3082.080894	2721.270638	6804.532895	3996.77537	5832.550172	7416.064533
ENSMUSG00000006418	3923.259291	3412.233497	3000.070004	3161.922356	3381.96149	3385.101055	3044.059805	2831.140366	2915.207822	2826.771557	2997.794398	2722.171494	2626.46399	2590.536042	2923.071176	2946.75357	3715.439523	2906.982965	4319.96321	3558.053029	4071.695797	4123.455656	3476.94071	3538.469758	3905.57507	3254.832311	3205.530954	3202.023009	4434.358333	3807.239841	3914.104443	4832.837218
ENSMUSG00000006423	947.0993132	1776.433925	1808.013203	1600.137858	1626.155864	1596.070989	1524.131573	1807.836619	1667.464611	1684.873248	1702.45114	1569.51412	2075.142247	1968.523275	2038.810107	2111.407983	1206.920971	1319.828314	1550.174345	1850.721951	1661.58636	1539.546363	1168.749119	1276.741731	1243.703242	1607.314038	1252.017164	1360.635319	1215.184736	1107.460504	1316.184438	1028.543801
ENSMUSG00000006435	31.67214532	33.30813609	41.66763895	29.43397397	57.7099553	34.1005266	35.30806733	46.29231235	30.45597463	40.35624546	24.67320492	27.14416019	26.64380169	37.5440006	17.4755152	29.76518757	88.91368678	63.39453129	57.25382599	85.50014789	35.06594592	35.55838477	51.57970035	49.87272387	70.39829671	68.43274242	98.42639931	74.27583325	48.90836397	52.893636	36.82465485	39.55937695
ENSMUSG00000006442	986.9449154	852.1331483	837.8818702	967.7533867	790.5473328	702.8035361	655.7212504	630.2251646	634.8167213	539.3061893	631.2228259	609.7741701	902.8149727	846.2620676	1025.230225	777.7355463	908.8954649	822.6013277	1560.976954	1424.111838	757.9639079	723.0204903	553.3095129	603.4599588	1573.248892	2124.836652	1587.334219	1046.391409	744.9120051	694.2289725	541.678794	742.3976408
ENSMUSG00000006445	215.5749246	228.5308226	574.2887629	391.5610477	645.8771709	301.9144185	445.5541829	685.4510811	714.7636547	819.0483453	791.5986579	823.0497145	1258.407249	857.4237975	587.1773109	883.3539538	1965.980408	1067.013978	1135.354172	1469.533792	4159.360662	4993.977594	7551.737038	7570.679483	2830.215581	964.9016681	3731.027832	1325.537947	3100.037839	3550.485316	5474.994652	3129.146717
ENSMUSG00000006456	754.001395	853.9836003	831.5411425	820.5835169	720.9791675	691.991174	776.7774812	847.8802472	572.9530228	1067.60613	820.3840637	764.8836569	637.4017174	519.5277921	548.7311774	650.0332899	1566.692092	958.5558647	1216.373737	1341.28357	1207.077754	1488.184252	1001.115093	1027.378112	1566.107035	1156.513347	1353.780052	1318.191986	1217.692857	1471.104251	952.6894579	1346.337462
ENSMUSG00000006457	30.65046321	25.90632807	29.89200186	49.9485619	49.01393464	27.44676531	43.71475003	25.17652075	17.13148573	22.92968492	11.30855226	13.5720801	15.37142405	20.29405438	20.97061824	20.16351416	35.40081974	35.89810808	2.160521736	15.14065119	9.440831593	6.584886069	11.72265917	18.70227145	8.162121358	14.54195776	5.838854197	13.87570511	11.28654553	20.93706425	13.06681301	11.86781309
ENSMUSG00000006462	9.195138963	2.775678008	8.152364142	5.351631632	7.905473328	4.158600805	5.884677888	14.61862495	30.45597463	22.01249752	23.64515472	32.96076595	77.88188187	50.73513595	69.90206082	43.20753035	18.93532218	2.291368601	30.2473043	23.15629005	121.3821205	110.626086	121.9156554	129.6690821	30.60795509	14.54195776	15.01419651	17.1405769	139.2007282	78.23850325	112.8497487	137.1391734
ENSMUSG00000006463	562.946841	758.6853221	703.820771	695.7121121	657.7353809	721.1013796	680.9412985	720.3733518	595.7950038	672.2983619	597.2971692	572.935667	534.9255571	594.6157933	459.0235327	556.8970578	977.2272797	668.3158419	708.6511293	701.8137139	462.6007481	524.1569311	385.6754867	349.1090671	870.2861898	854.5538709	730.6908966	942.7317297	359.9153964	575.2182915	495.3510024	370.5394974
ENSMUSG00000006464	510.8410535	807.7223002	852.374962	717.1186386	736.7901142	796.7879143	717.9307023	940.4648719	1025.985645	1118.051437	974.5915944	802.6915943	544.1484115	598.6746042	652.4192343	687.4798162	545.8312439	682.0640535	331.6400864	354.4693631	325.0343449	430.6515489	350.5075092	387.7604281	354.0320139	598.7864961	506.312071	682.3582044	411.3318816	408.8237282	345.6765988	396.9124154
ENSMUSG00000006469	1823.702561	1755.153727	2884.12527	1526.998892	1697.305124	1689.223647	1662.841837	3006.563865	2942.808549	3147.787146	2937.139436	2737.682442	2695.123017	2725.491503	2184.4394	1909.772841	469.2666802	1788.795088	570.3777382	270.7504683	2344.023616	3110.700179	3713.738425	3969.86882	529.5176231	400.3315431	479.6201661	497.0767302	3896.36633	3734.511092	3060.010029	4136.592183
ENSMUSG00000006471	1131.002092	1138.953209	1197.491711	1110.463564	1025.339891	1120.327057	1383.739972	1049.292413	1733.135306	2083.849766	1957.40759	1782.789664	1051.405405	1404.348563	1296.683228	1135.877964	1398.744017	1193.039252	1325.480085	1477.549431	1333.854635	1917.518823	2011.608314	1691.932157	1823.213858	1593.627489	1694.101839	1748.338844	2193.352015	2253.489284	2555.15589	2062.362185
ENSMUSG00000006476	1578.498855	1484.987734	1458.367363	1499.348795	1617.459843	1916.283251	1808.277448	1586.120807	2335.592555	2567.207524	2175.354234	2249.087559	1590.430009	1790.950299	1389.885976	1475.777203	1771.687537	1920.930677	2550.495909	2110.784901	1795.106693	1763.432489	1792.394587	1786.690333	3051.613123	3311.289324	3173.000195	2962.054933	2228.465712	2351.5629	2020.604449	2440.813558
ENSMUSG00000006494	1503.916062	1935.572797	1883.196117	2001.51023	2381.128566	2330.479891	2385.816549	3524.712905	2984.685514	2584.634084	2838.446616	2737.682442	2796.574416	2105.508142	1972.403149	2257.353419	2647.652006	1944.608153	2056.816692	1972.737787	2306.260289	1731.825036	3265.932845	4067.120631	1880.348708	1640.674999	2955.294346	2648.627241	3039.84293	3082.156248	2108.508463	3299.252038
ENSMUSG00000006498	6341.580838	7643.292007	7347.091729	8133.588142	7635.896688	7300.007853	7204.527071	6618.98852	4559.830452	6456.999273	5178.288883	4540.830227	5994.855381	5306.89522	5044.598722	5009.193018	9801.087418	6533.455671	12548.31024	11966.4582	6626.115088	6227.985244	5958.627657	5855.057782	14706.10216	12110.02918	11879.56592	9634.636656	7061.615321	10293.32196	4397.576525	7133.87431
ENSMUSG00000006517	3830.286219	3192.954935	2728.324533	3255.575909	1947.908628	2031.892353	1640.984462	1729.058473	1288.668427	1167.579556	1438.242237	1333.941587	2176.593646	2535.742095	3154.913011	2217.026391	855.3825978	2141.665852	1109.427911	795.3295007	1571.224115	1473.697502	1090.207303	1148.319467	689.6992547	1604.74781	527.9992438	790.9151914	795.0744297	623.7041245	1505.059281	942.8318173
ENSMUSG00000006519	32417.97326	19934.91945	14159.7507	17481.10472	17029.1801	17152.56488	14980.70857	13654.60785	17825.3109	12584.72827	17707.13673	18187.55676	19590.36758	20315.36314	23072.34021	18647.40993	11152.90477	13759.66845	17517.51023	9866.360816	27878.77569	29016.95895	30604.3463	29633.1257	11443.29414	10933.84142	9207.873068	9442.00922	28966.29208	16774.99627	23315.94598	31758.26782
ENSMUSG00000006522	93.99475385	66.61627218	68.84218609	91.86967634	122.5348366	191.295637	126.1002405	19.49149994	144.6658795	67.87186736	52.43056046	172.5593041	88.12949791	92.33794743	147.9593621	92.17606474	75.74128874	67.97726849	78.85904335	60.56260475	98.45438661	76.3846784	24.61758426	42.39181529	499.9299332	102.6491136	142.6348668	39.1784615	22.57309106	49.58778375	72.46141762	17.14239668
ENSMUSG00000006526	681.4619654	621.7518737	613.2389472	616.3295763	747.8577769	674.5250506	657.4025869	802.4000807	572.0012736	515.459317	536.6422071	563.241324	643.550287	594.6157933	533.5857309	582.821576	553.2407178	682.8278431	516.3646948	570.0009859	651.4173799	510.9871589	581.4438949	610.9408674	579.5106164	627.8704117	547.1840504	611.3472429	400.0453361	522.3246555	464.465808	427.2412711
ENSMUSG00000006527	818.3673677	1339.727252	1383.184449	1091.732853	1029.292627	1135.29802	1052.516674	1161.368538	1196.348754	1196.012365	1068.144163	980.0980699	1501.275749	1609.318512	1224.451099	1305.827584	1159.994303	729.4190046	1596.625563	1509.611986	1696.652306	1673.878039	1090.207303	1223.128553	1899.733746	1334.438477	1448.035841	1344.31096	1381.974797	1834.747999	1564.453885	1234.252561
ENSMUSG00000006529	292.2010826	358.062463	231.8894689	346.9641175	1176.334431	1017.193757	868.4103226	99.89393717	192.2533399	124.737486	106.9172213	191.9479899	360.7160845	328.763681	740.9618446	575.1402373	154.775677	100.8202184	262.5033909	235.1254067	478.7850308	446.4552755	98.47033704	115.954083	289.7553082	200.1657716	55.88617588	53.87038456	102.8329704	241.3272142	295.7851309	126.5900062
ENSMUSG00000006538	1025.768835	646.7329758	1084.264431	966.8614481	1211.909061	1289.99797	1176.935578	896.6089971	721.4258991	730.0811679	981.7879459	678.6040049	582.0645908	671.7332	393.7816093	299.5722104	1639.140281	935.6421787	2626.11417	1546.127674	2337.280164	3072.50784	3418.327414	2834.017534	3673.974876	1813.467674	2335.541679	1616.927755	3670.635419	3045.791873	2801.049553	4492.626576
ENSMUSG00000006542	266.6590299	173.9424885	365.9505682	348.7479947	103.5617006	113.9456621	116.0122212	144.5619579	417.817902	631.9421164	497.5762993	537.0665981	797.2645276	1148.643478	1062.511324	683.6391469	65.03871533	77.1427429	110.1866085	98.85954599	736.3848643	674.2923334	637.7126589	695.7244979	117.3304945	108.6369786	29.19427098	53.87038456	527.9595188	113.5009272	1319.748114	466.800648
ENSMUSG00000006546	0	0	4.52909119	0	0.790547333	0	0	3.248583323	0	0	0	1.938868585	3.074284811	0	0	0.960167341	0	0.763789534	1.080260868	0.89062654	0	0	8.20586142	2.493636193	1.02026517	1.71081856	0	0.816217948	0	13.223409	2.375784184	1.318645898
ENSMUSG00000006567	165.5125013	259.0632807	437.510209	288.9881081	471.1662104	503.1906974	493.4722743	327.2947698	394.0241718	419.1546403	313.5553125	232.6642302	268.4875401	298.3225994	509.1200096	397.5092792	251.9221125	252.8143356	221.4534779	232.4535271	267.0406651	237.0558985	134.8105805	94.75817535	172.4248137	565.4255342	190.1798224	383.6224355	31.35151537	164.1906617	166.3048929	26.37291797
ENSMUSG00000006570	26.56373478	20.35497206	15.39891005	18.73071071	24.50696732	34.93224676	24.37937982	17.86720827	17.13148573	11.92343616	9.252451846	23.26642302	11.27237764	12.17643263	17.4755152	7.681338729	13.99567292	25.96884414	6.481565207	4.453132702	16.18428273	14.48674935	15.23945692	32.41727051	8.162121358	4.277046401	10.00946434	6.529743583	13.79466676	8.815606	11.87892092	21.09833437
ENSMUSG00000006574	1470.200552	1783.835733	1862.362297	2514.374928	3415.955025	2322.99441	2062.999934	2645.15897	917.4862358	1545.460764	419.4444837	998.5173214	966.3501922	901.0560145	610.4779978	392.7084425	2192.380999	2272.273863	258.1823474	251.1566844	238.7181703	175.1579694	241.4867789	314.1981604	49.99299332	700.5802005	156.8149413	364.0332047	41.38400028	775.773328	218.5721449	60.65771133
ENSMUSG00000006575	145.0788592	128.6064144	169.3880105	158.7650717	307.5229125	314.3902209	316.0912694	74.71741642	98.03016835	111.8968624	100.7489201	83.37134917	166.0113798	164.3818405	227.1816977	182.4317948	147.3662031	50.41010922	190.1259127	135.3752342	322.3369644	339.7801211	152.3945692	163.3331707	180.586935	120.6127085	196.8527986	165.6922434	146.7250919	426.4549402	450.2111029	171.4239668
ENSMUSG00000006576	708.0257002	432.0805432	487.3302121	643.979673	471.9567577	761.0239473	939.0264573	644.0316437	508.2340767	1015.326448	541.7824581	603.9575643	365.8398925	403.8516822	334.3648576	350.4610795	519.4864478	839.4046975	356.4860864	399.8913167	330.4291058	271.297306	354.024307	367.8113385	408.1060679	478.1737876	578.0465655	723.9853197	742.4038839	327.2793727	610.5765353	646.1364902
ENSMUSG00000006585	252.3554804	296.0723208	336.0585663	264.0138272	396.8547611	450.7923273	364.0093608	273.6931449	348.3402099	310.0093401	350.5651199	333.4853967	387.3598862	336.8813027	382.1312658	355.2619162	288.969482	207.7507531	533.6488687	375.8444001	457.2059872	618.9792905	675.2251683	665.8008636	597.8753894	332.75421	516.3215354	293.0222433	754.94449	664.4763022	420.5138006	705.4755556
ENSMUSG00000006586	91.95138963	63.84059417	86.95855085	74.92284284	53.75721863	54.89353063	65.57212504	51.97733316	29.50422543	34.85312108	29.81345595	29.08302878	37.91617933	40.58810876	32.62096171	40.32702833	27.16807096	47.35495108	23.76573909	32.06255546	20.23035341	18.43768099	14.06719101	13.71499906	8.162121358	41.05964545	20.01892867	31.01628202	21.31903045	16.52926125	22.56994975	18.46104258
ENSMUSG00000006587	26.56373478	23.13065006	17.21054652	23.19040374	25.29751465	20.79300403	30.26405771	27.61295824	20.93848256	31.18437149	13.36465267	23.26642302	23.56951688	16.2352435	27.96082433	22.08384884	31.28444535	26.73263368	29.16704343	20.48441043	40.46070683	28.9734987	43.37383893	26.18318003	26.52689441	28.22850625	51.71556574	26.93519228	37.62181844	29.75267025	29.6973023	71.20687851
ENSMUSG00000006589	4500.509682	2682.230181	2371.432147	3023.671872	3079.181861	3171.348974	2849.024766	1961.332181	2281.34285	1897.660724	2495.077848	2580.634087	2878.555344	2723.462098	3342.483541	2921.789219	2579.320192	2264.635967	4116.874167	3040.599009	3684.621702	4056.289818	3544.932133	3516.027033	3122.011419	3176.990067	2342.214655	2011.977241	3491.304751	2877.193408	3177.611346	4012.639469
ENSMUSG00000006599	2381.540992	2627.641847	2349.692509	2201.304478	2181.910639	2198.236386	2038.620554	2054.728952	2115.738488	1921.507596	2178.438385	1890.396871	2070.018439	2188.713765	2402.300823	2565.567135	2235.191293	1671.935289	3320.721908	2976.473898	3213.928812	2922.372437	2200.343126	2291.651662	2907.755734	2743.297562	2564.091114	2190.728972	3253.033234	2747.16322	2437.554573	3444.303087
ENSMUSG00000006611	1050.289206	1193.541543	928.463694	1083.705405	1438.796146	1782.376305	1666.204511	1446.431724	1972.976107	1550.963888	1999.557649	1848.711196	1453.111954	1560.612782	1392.216045	1510.343228	2653.414931	1561.949596	4500.366775	3492.146665	2176.786027	2323.147805	2164.002883	2090.913948	2882.249104	3537.972783	2518.214403	2728.6166	2412.812623	1742.184136	1843.608527	2621.468046
ENSMUSG00000006638	281.9842615	181.3442965	192.0334665	182.8474141	134.3930466	174.6612338	213.5297405	159.1805828	352.1472067	351.282773	378.3224755	385.8348485	264.3884937	330.7930864	408.9270558	334.1382347	204.1721696	201.6404369	310.0348691	227.1097678	499.0153842	658.4886069	560.3431084	577.2767788	269.3500048	206.1536365	196.8527986	306.8979484	529.2135794	235.8174605	669.9711399	548.5566937
ENSMUSG00000006641	986.9449154	1151.906373	1667.611376	1130.086213	993.7179974	1171.893707	1034.86264	2403.951659	2428.863977	2886.388738	2962.840691	2617.47259	1100.593962	1138.496451	1340.954533	1352.875784	1259.610563	1747.550453	781.0286074	675.0949177	929.2475668	821.7937814	1323.48822	1152.059921	846.8200909	1236.06641	1010.955898	1340.22987	793.8203691	923.4347285	1225.904639	953.3809845
ENSMUSG00000006642	13.28186739	8.327034023	16.30472828	13.37907908	18.97313599	18.29784354	26.90138463	17.05506244	168.4596097	152.2531079	125.422125	146.3845782	79.93140508	92.33794743	68.73702647	106.5785749	213.2281933	36.66189761	73.45773901	188.8128266	29.67118501	39.50931641	37.51250935	26.18318003	212.2151553	76.13142594	306.1227843	275.0654484	26.33527291	45.17998075	42.76411532	44.83396055
ENSMUSG00000006649	1161.652556	1492.389542	1261.804806	1414.614628	1215.071251	1576.109705	1585.500357	1630.788828	1871.138941	1775.6748	2058.156511	1867.130448	1179.500606	1221.702074	1420.176869	1530.506742	1856.484849	1613.887285	1659.280693	1315.4554	1426.914261	1618.564996	2678.627621	2133.305763	867.2253942	960.6246217	1594.007196	1747.522626	2726.327776	1553.750557	1822.226469	2726.959718
ENSMUSG00000006651	436.2582597	382.118339	367.7622046	405.8320654	413.4562551	405.8794386	432.9441589	390.6421445	529.1725592	465.0140102	539.7263577	576.8134041	400.681787	382.5429251	383.2963001	387.9076058	447.0382585	587.3541514	322.9979995	331.3130731	281.8762576	399.0440958	581.4438949	431.3990614	266.2892093	300.2486574	367.0136924	375.460256	479.0511548	704.1465292	464.465808	563.0617986
ENSMUSG00000006673	1933.022547	2421.316449	2439.368515	2298.525786	2343.182294	2400.344385	2242.902944	2279.693347	2299.426085	2264.535683	2344.982518	2346.030988	2500.418313	2564.153771	2593.366456	2442.665716	2381.734221	1966.758049	2445.710605	2436.754215	3170.770725	2980.319435	2965.83277	3023.533884	2837.357437	2350.664702	2775.123987	2249.496664	2682.435655	3301.444447	2506.452314	2655.752839
ENSMUSG00000006675	149.1655876	97.14873027	104.1690974	82.95029029	154.9472772	132.2435056	163.9303126	130.7554787	121.8238985	114.6484246	128.5062756	158.0177897	116.8228228	122.779029	83.88247298	102.7379055	139.1334543	163.4509602	66.9761738	112.2189441	125.4281912	123.7958581	208.6633332	165.8268069	115.2899642	131.7330292	113.4405958	155.897628	145.4710313	185.127726	155.6138641	162.1934455
ENSMUSG00000006676	4154.159447	5865.932856	5833.469453	5636.160047	5135.395474	5236.510134	5277.715397	5912.421647	5519.193653	7039.41327	5548.386957	5266.936512	5781.704967	5642.76182	5242.654561	5375.016775	5394.920273	4856.937644	5160.406165	5586.900288	4466.862034	4976.856891	4466.333144	4558.366961	5833.87624	5507.980355	6527.00487	6470.159672	4869.517367	6962.124838	5005.777276	4476.802825
ENSMUSG00000006678	122.6018528	191.5217825	240.0418331	203.362002	235.5831052	222.9010032	217.7330819	237.1465826	144.6658795	167.8452936	167.5721834	132.8124981	200.8532743	199.8964356	150.2894308	168.0292847	202.5256199	200.1128578	145.8352172	182.5784408	40.46070683	47.41117969	48.0629026	69.82181341	147.9384496	260.8998305	224.3788256	222.8274998	77.75175811	127.826287	98.59504364	68.56958672
ENSMUSG00000006699	10199.45247	11034.24531	11642.48181	10507.03677	11169.64327	10422.28534	9793.785342	10493.73628	12467.91462	10171.60823	12849.59951	12422.33103	13325.99989	13109.95913	13889.53948	13257.99065	10570.02615	11119.24803	13333.65989	11857.80176	15125.5609	15914.35265	13513.88149	15110.18851	15130.53247	11939.80273	12750.38932	10675.31454	18236.54946	15829.52252	14742.92875	18559.94102
ENSMUSG00000006705	1148.370688	1353.605642	1342.422629	1304.014241	1049.056311	1028.837839	928.0977698	933.9677053	972.6876898	976.8045776	1096.929569	1056.683379	1217.416785	1197.349208	1220.955996	1034.100226	1080.136639	1443.562219	1307.11565	1544.346421	652.7660702	662.4395385	656.4689136	581.017233	1027.407026	1540.592114	1392.149665	1018.639999	560.5650948	532.2422122	516.7330601	597.346592
ENSMUSG00000006711	54.14915167	65.69104618	105.0749156	58.86794795	94.86567994	119.7677032	83.2261587	88.52389554	27.60072701	35.77030848	34.95370697	18.41925156	33.81713292	27.39697341	29.12585867	30.72535491	5.762924143	67.21347896	4.321043471	4.453132702	25.62511432	18.43768099	9.378127337	12.46818097	3.060795509	17.1081856	6.672976225	5.713525635	10.03248492	22.039015	10.69102883	10.54916719
ENSMUSG00000006715	881.7116584	646.7329758	444.7567549	604.7343744	614.2552776	625.4535611	569.1324186	522.2097691	536.7865529	528.2999406	656.924081	658.2458847	425.2760655	461.6897371	586.0122765	656.7544613	548.3010685	547.6370956	482.8766079	381.1881593	865.8591261	966.6612749	746.7333892	783.0017647	430.5519016	477.3183784	252.7389745	328.935833	860.2855817	559.790981	658.092219	924.3707748
ENSMUSG00000006717	8686.341274	4969.38886	5030.008676	5254.410324	4655.533243	5126.723073	4652.258205	4503.348631	4744.469798	3544.012101	5091.932666	5291.172369	4144.135925	4463.677261	6151.381352	4805.637542	2371.031648	5168.563774	2706.053474	1749.190526	4934.857543	5462.821483	7012.494716	6439.815469	1491.627678	2147.932703	1326.254025	1885.463459	5353.584764	2931.188995	4391.637064	6250.381558
ENSMUSG00000006720	33.71550953	48.11175213	45.2909119	54.40825492	61.66269196	49.0714895	42.03341349	44.66802069	47.58746036	42.19062025	46.26225923	39.746806	30.74284811	27.39697341	15.14544651	20.16351416	51.86631729	61.10316269	39.96965211	33.84380854	20.23035341	25.02256706	33.9957116	22.44272574	49.99299332	53.03537537	43.37434546	57.9514743	42.6380609	39.670227	20.19416557	39.55937695
ENSMUSG00000006724	225.7917457	282.1939308	814.330596	101.681001	134.3930466	161.3537112	132.8255866	179.4842286	368.3269432	536.5546271	294.0223587	1632.527349	799.3140508	500.2484405	660.5744747	493.5260133	627.3354567	197.8214892	118.8286955	105.0939318	531.3839497	418.798754	151.2223033	270.559527	376.4778476	66.72192386	107.6017416	37.5460256	343.6126084	283.2013427	683.037953	344.1665795
ENSMUSG00000006728	3577.930739	2798.808658	2601.50998	2817.634054	3426.23214	3340.188167	3263.474223	2898.54847	2453.609456	2127.874761	2428.254584	2641.708447	2739.187766	2429.198309	2623.657349	2494.514752	3288.159861	3115.497508	3333.685038	2773.411047	1894.90977	1772.65133	1899.070786	1744.298517	2603.716713	3642.332715	2699.218883	2684.54083	2450.434441	2195.085894	1863.802692	2484.328873
ENSMUSG00000006731	439.323306	402.4733111	561.6073076	558.3535669	734.4184722	664.5444087	500.1976205	665.9595811	650.0447086	619.1014928	712.4387921	675.695702	568.74269	474.8808725	485.8193227	384.0669364	982.166929	1000.564289	932.2651289	1099.923778	629.8383363	740.1411941	1145.303801	987.4799326	1177.386006	1064.129145	2021.911796	1272.483781	880.3505515	1397.273551	813.7060831	862.3944175
ENSMUSG00000006732	2499.034434	1437.801208	1242.782623	1465.455128	1396.897137	1601.89303	1591.385035	1047.668122	1417.15457	939.1998943	1310.764011	1418.28237	1788.208998	1650.921324	2210.070156	1685.093684	1378.98542	1510.011908	2232.899214	1653.002859	2159.253054	1879.326484	1772.466067	1807.88624	1516.114042	1877.62337	1217.818161	1071.694165	1856.00971	981.8381182	1426.658403	1941.046762
[truncated: 23,351 more rows]
